# Supplementary material for: Effect of Organic Ions on The Formation and Collapse of Nanometric Bubbles in Ionic Liquid/Water Solutions: A Molecular Dynamics Study
Source: J Phys Chem B. 2023 Feb 14;127(7):1628–44. doi: 10.1021/acs.jpcb.2c07950 (PMC9969518; doi:10.1021/acs.jpcb.2c07950)
Supplement: Supplementary file 2 — jp2c07950_si_002.xyz [file jp2c07950_si_002.xyz]

          15
 t=-26 ps
  O    1.5720000000000027       -2.4199999999999875       -7.7333333333314158E-002
  O   -3.9879999999999995        4.1800000000000210       -2.3973333333333215     
  O  -0.67799999999999727       -1.3699999999999903      -0.83733333333331927     
  O    4.5120000000000005       -2.8699999999999903      -0.91733333333331757     
  O   -2.7680000000000007        1.6100000000000136      -0.66733333333331757     
  O    1.5919999999999987        2.5900000000000176      -0.94733333333330449     
  O    3.0120000000000005       -1.2999999999999829       -3.8873333333333164     
  O   -1.3879999999999981        3.3800000000000097       -2.5073333333333210     
  O   -3.0779999999999959      -0.88999999999998636       0.33266666666668243     
  O    1.4319999999999951      -0.11999999999999034       -1.8673333333333204     
  O   -2.9879999999999995       0.31000000000001648        5.8926666666666847     
  O   0.77199999999999847       -4.3899999999999864        1.7426666666666648     
  O    1.4319999999999951        2.1300000000000097        2.0526666666666813     
  O   -2.7379999999999995      -0.54999999999998295        3.4126666666666807     
  O    3.3019999999999996      -0.29000000000000625       0.67266666666667163     
          14
 t=-25 ps
  O    3.5421428571428493       0.82999999999998408       0.73571428571428044     
  O    2.6321428571428669       0.30999999999998806       -1.9142857142857110     
  O   -3.0478571428571399       -1.7500000000000142      -0.21428571428572241     
  O  -0.85785714285714221      -0.61000000000001364        2.9457142857142884     
  O  -0.41785714285713027        1.6599999999999966       0.92571428571427816     
  O  -0.60785714285714221       -2.8300000000000125       -1.1042857142857230     
  O   -2.4478571428571314       -2.9800000000000182        3.5057142857142765     
  O   0.75214285714285722      -0.58000000000001251      -0.21428571428572241     
  O   -2.7378571428571377       -5.3300000000000125        1.9757142857142895     
  O   -1.2978571428571399       -2.9600000000000222       -3.7942857142857207     
  O   -5.0078571428571337      -0.45000000000001705        1.8857142857143003     
  O    3.0921428571428606        5.9799999999999898       -1.2442857142857235     
  O    2.2721428571428675        5.0499999999999829       -3.7342857142857184     
  O    4.1321428571428527        3.6599999999999824       0.24571428571428555     
          15
 t=-24 ps
  O   -2.9500000000000011       -2.8920000000000012       -1.9573333333333380     
  O   0.63999999999999879      -0.92200000000000060        4.7126666666666495     
  O    1.2399999999999984        3.5880000000000010        3.9726666666666546     
  O    1.6399999999999988        1.1679999999999975        2.8726666666666603     
  O   -1.7500000000000000       0.80799999999999983      -0.23733333333333917     
  O   -2.6000000000000014      -0.31200000000000117       -2.9473333333333471     
  O    9.9999999999997868E-003 -0.86200000000000010        1.2126666666666637     
  O    2.0899999999999999       0.11799999999999855      -0.76733333333334031     
  O  -0.40000000000000036       -6.6720000000000006       -2.5273333333333454     
  O   -1.3300000000000001        2.4480000000000004        2.4626666666666637     
  O    1.8899999999999988        2.9779999999999980      -0.90733333333334087     
  O  -0.24000000000000021       -3.3520000000000003       -5.2273333333333412     
  O    4.2999999999999989        3.3380000000000010       -2.5973333333333386     
  O   -2.0400000000000009       -4.7720000000000002       -3.5773333333333426     
  O  -0.50000000000000000        5.3380000000000010        5.5126666666666608     
          25
 t=-23 ps
  O    3.1187999999999931       -3.7232000000000056        4.5520000000000032     
  O  -0.27120000000000744       -4.0832000000000050        1.4420000000000037     
  O    3.5588000000000051       -1.2531999999999925       -4.5979999999999919     
  O    1.4887999999999977       -5.7531999999999996        2.8920000000000066     
  O    1.9587999999999965       -7.2732000000000028       0.49200000000000443     
  O   0.64879999999999427       -3.4932000000000016        6.4919999999999938     
  O    1.5287999999999968       -5.8932000000000038       -2.0179999999999971     
  O   0.14879999999999427       -2.4432000000000045        4.1420000000000066     
  O    3.3687999999999931       -1.9132000000000033       0.77200000000000202     
  O  -0.85120000000000573       -6.4932000000000016        3.7120000000000068     
  O   -1.0612000000000066      -0.56320000000000192       -5.4879999999999960     
  O    6.8799999999995975E-002   4.4268000000000001       -1.5179999999999971     
  O   0.19879999999999853        1.7567999999999984       -5.7079999999999949     
  O  -0.49120000000000630        3.9367999999999981       -4.0879999999999974     
  O    1.0187999999999846      -0.21320000000000050       -2.9779999999999944     
  O   -1.2000000000043087E-003  0.28679999999999950        3.5120000000000040     
  O   -3.4912000000000063        4.7667999999999964       -1.8579999999999970     
  O   -3.4212000000000060        8.0967999999999947      -0.21799999999999642     
  O   -1.8312000000000026        5.7367999999999952       0.13200000000000500     
  O   -5.7612000000000023        4.4867999999999952      -0.44799999999999685     
  O   -2.4412000000000020        4.0367999999999995        2.1820000000000022     
  O   0.98879999999999768        1.7567999999999984      -0.79799999999999827     
  O   -2.4312000000000111        1.4268000000000001        4.3820000000000014     
  O    3.0987999999999971        2.6467999999999989       -6.0179999999999971     
  O   0.85879999999999512      -0.26320000000001187        1.0320000000000036     
          36
 t=-22 ps
  O   -2.6858333333333420       -4.8902777777777722        1.7013888888888893     
  O  -0.69583333333333997       -6.2002777777777744       0.28138888888889113     
  O   -1.5158333333333402       -6.0302777777777727        8.0813888888888883     
  O   -5.0258333333333312       -3.2902777777777743       0.66138888888889014     
  O   -2.2458333333333442       -3.9902777777777700       -2.6886111111111113     
  O    1.3541666666666572       -8.7402777777777736        5.7713888888888931     
  O    1.0241666666666589      -0.66027777777777175      -0.90861111111111015     
  O   0.50416666666665577       -2.5002777777777752        2.0013888888888900     
  O  -0.34583333333333144       -3.6202777777777726      -0.70861111111111086     
  O    2.3841666666666583       -10.810277777777774        4.6913888888888877     
  O    4.3341666666666683       0.32972222222223735       -4.0386111111111056     
  O    2.2641666666666609       -4.1702777777777698        3.4513888888888928     
  O    1.4241666666666575       -6.4802777777777720        7.2413888888888920     
  O    2.3041666666666600       -4.3102777777777739       -1.4586111111111109     
  O    4.1441666666666563      -0.33027777777777345        1.3313888888888883     
  O   -7.5833333333342523E-002  -4.9102777777777717        4.2713888888888931     
  O   -1.7658333333333402       0.25972222222222996      -0.41861111111110816     
  O   -1.6558333333333479       -3.7302777777777720        6.2913888888888891     
  O  -0.25583333333334224       -1.7802777777777763       -3.0786111111111119     
  O   -2.1958333333333400       -1.9702777777777740        2.8913888888888906     
  O  -0.28583333333334338        1.0197222222222280       -4.9286111111111097     
  O   0.27416666666665890        4.4597222222222257       -7.9986111111111100     
  O   -2.8758333333333397        2.9397222222222297       -1.0986111111111150     
  O   0.84416666666665918        6.0097222222222300      -0.95861111111111086     
  O   0.97416666666666174        3.3397222222222283       -5.1486111111111086     
  O   0.28416666666665691        5.5197222222222280       -3.5286111111111111     
  O    1.7941666666666478        1.3697222222222294       -2.4186111111111082     
  O   -2.7158333333333431        6.3497222222222263       -1.2986111111111107     
  O   -2.6458333333333428        9.6797222222222246       0.34138888888888985     
  O    3.7141666666666566        6.2297222222222288       -7.1986111111111093     
  O   -1.0558333333333394        7.3197222222222251       0.69138888888889127     
  O   -5.1858333333333420        9.0797222222222302      -0.45861111111111086     
  O   -1.6658333333333388        5.6197222222222294        2.7413888888888884     
  O    1.7641666666666609        3.3397222222222283      -0.23861111111111200     
  O    3.8741666666666603        4.2297222222222288       -5.4586111111111109     
  O    1.6341666666666583        1.3197222222222180        1.5913888888888899     
          47
 t=-21 ps
  O  -0.19446808510640068       -7.9497872340425566        2.3876595744680955     
  O   -4.5244680851063919       -5.0397872340425565        2.7676595744680945     
  O   -1.6744680851064047       -1.5297872340425585        6.5476595744680921     
  O   -1.7444680851064049       -5.7397872340425522      -0.58234042553190690     
  O    2.2055319148935979       -4.8297872340425556       -3.0723404255319053     
  O    1.5255319148935982       -2.4097872340425539        1.1976595744680942     
  O    1.0055319148935951       -4.2497872340425573        4.1076595744680944     
  O   0.15553191489360785       -5.3697872340425548        1.3976595744680935     
  O    2.7655319148936002       -5.9197872340425519        5.5576595744680972     
  O    3.2355319148935990       -7.4397872340425550        3.1576595744680951     
  O    2.8055319148935993       -6.0597872340425560       0.64765957446809352     
  O   -2.8344680851064012       -3.7097872340425582        1.2576595744680930     
  O    4.6455319148935956       -2.0797872340425556        3.4376595744680927     
  O   0.42553191489359676       -6.6597872340425539        6.3776595744680975     
  O    2.5155319148936002       -8.4097872340425539      -0.88234042553190761     
  O   -1.2644680851064010       -1.4897872340425522        1.6876595744680962     
  O   0.24553191489359705       -3.5297872340425585      -0.97234042553190747     
  O   -1.6944680851064007       -3.7197872340425562        4.9976595744680949     
  O   0.87553191489359961       -2.9297872340425570       -4.4723404255319075     
  O   -6.4468085106405226E-002   1.8702127659574472       -8.9723404255319075     
  O  -0.71446808510640381        4.8802127659574523       -9.3823404255319076     
  O   -5.6244680851064075        1.9802127659574467        2.1176595744680924     
  O    3.4755319148936081        6.2602127659574478      -0.67234042553190676     
  O   0.21553191489359591      -0.72978723404255419       -2.8223404255319053     
  O   0.77553191489359818        2.7102127659574435       -5.8923404255319056     
  O   -2.3744680851064004        1.1902127659574475        1.0076595744680894     
  O    6.1255319148935996       0.30021276595744695       -3.5823404255319069     
  O   -1.7344680851063998       0.45021276595744553       -6.6723404255319068     
  O    1.3455319148935985        4.2602127659574478        1.1476595744680935     
  O   -2.4844680851063998      -0.12978723404255277       -2.7223404255319075     
  O    1.4755319148936010        1.5902127659574461       -3.0423404255319042     
  O   0.78553191489359619        3.7702127659574458       -1.4223404255319068     
  O    2.2955319148935871      -0.37978723404255277      -0.31234042553190378     
  O   -2.6044680851064044        1.7902127659574418       -4.5623404255319073     
  O   -2.2144680851064038        4.6002127659574441       0.80765957446809367     
  O   -2.1444680851064035        7.9302127659574424        2.4476595744680942     
  O  -0.55446808510640011        5.5702127659574430        2.7976595744680957     
  O    2.3555319148935965        6.8902127659574433        1.8176595744680952     
  O   -4.6844680851064027        7.3302127659574481        1.6476595744680935     
  O   -4.4844680851063998        4.3202127659574430        2.2176595744680938     
  O   0.27553191489359818        4.9502127659574455       -4.5923404255319049     
  O   -1.1644680851063995        3.8702127659574472        4.8476595744680928     
  O    2.2655319148936002        1.5902127659574461        1.8676595744680924     
  O    4.3755319148935996        2.4802127659574467       -3.3523404255319065     
  O   -1.9344680851064027        6.6802127659574424       -1.3223404255319053     
  O   -3.5944680851063993        3.4702127659574415       -2.6423404255319056     
  O    2.1355319148935976      -0.42978723404256414        3.6976595744680942     
          35
 t=-20 ps
  O   0.41199999999999903       -5.7582857142857087        2.4348571428571404     
  O   -3.9179999999999922       -2.8482857142857085        2.8148571428571394     
  O   -1.1380000000000052       -3.5482857142857043      -0.53514285714286203     
  O    2.8119999999999976       -2.6382857142857077       -3.0251428571428605     
  O   -3.7580000000000027       0.81171428571429516       0.73485714285713755     
  O    2.1319999999999979      -0.21828571428570598        1.2448571428571391     
  O    1.6119999999999948       -2.0582857142857094        4.1548571428571393     
  O   0.76200000000000756       -3.1782857142857068        1.4448571428571384     
  O    5.4420000000000073       0.77171428571430312       -1.8851428571428563     
  O    3.3719999999999999       -3.7282857142857040        5.6048571428571421     
  O   -3.7280000000000015       -2.0982857142857085        5.4948571428571391     
  O    3.4119999999999990       -3.8682857142857081       0.69485714285713840     
  O   -2.2280000000000015       -1.5182857142857102        1.3048571428571378     
  O   -6.4380000000000024       -4.6182857142857081        2.4248571428571388     
  O    3.1219999999999999       -6.2182857142857060      -0.83514285714286274     
  O   -1.3680000000000021       -2.3282857142857054       -2.8851428571428599     
  O  -0.65800000000000125       0.70171428571429573        1.7348571428571411     
  O    1.3219999999999956       -7.6382857142857077       0.81485714285713939     
  O   0.85199999999999676       -1.3382857142857105      -0.92514285714286260     
  O   -1.0880000000000010       -1.5282857142857083        5.0448571428571398     
  O    1.4819999999999993      -0.73828571428570910       -4.4251428571428626     
  O   -7.0780000000000030        5.1017142857142943       -1.3251428571428612     
  O   0.82199999999999562        1.4617142857142937       -2.7751428571428605     
  O    1.3819999999999979        4.9017142857142915       -5.8451428571428607     
  O   -1.7680000000000007        3.3817142857142954        1.0548571428571343     
  O    6.7319999999999993        2.4917142857142949       -3.5351428571428620     
  O    1.9519999999999982        6.4517142857142957        1.1948571428571384     
  O   -1.8780000000000001        2.0617142857142952       -2.6751428571428626     
  O    2.0820000000000007        3.7817142857142940       -2.9951428571428593     
  O    1.3919999999999959        5.9617142857142937       -1.3751428571428619     
  O    2.9019999999999868        1.8117142857142952      -0.26514285714285890     
  O   -4.1980000000000004        2.0517142857142900       -1.6151428571428603     
  O   -4.6380000000000052        4.6817142857142926      -0.59514285714286075     
  O    2.8719999999999999        3.7817142857142940        1.9148571428571373     
  O   -2.9879999999999995        5.6617142857142895       -2.5951428571428607     
          46
 t=-19 ps
  O   -6.8113043478260948       -1.6489130434782595       -6.2391304347830356E-002
  O   -8.3713043478260900       -2.4689130434782598        2.4676086956521743     
  O   -1.1113043478260920       -4.5889130434782608        3.0776086956521738     
  O   0.87869565217390999       -5.8989130434782631        1.6576086956521756     
  O    4.8695652173911697E-002  -7.2189130434782633       -1.9223913043478262     
  O   -3.4513043478260812       -2.9889130434782629        2.0376086956521746     
  O  -0.60130434782609399       0.52108695652173509        5.8176086956521722     
  O    3.2786956521739086       -2.7789130434782621       -3.8023913043478252     
  O   -3.2913043478260917       0.67108695652174077       -4.2391304347827230E-002
  O   -4.3113043478260948       0.51108695652173708        3.8376086956521753     
  O    2.5986956521739089      -0.35891304347826036       0.46760869565217433     
  O    2.0786956521739057       -2.1989130434782638        3.3776086956521745     
  O    1.2286956521739185       -3.3189130434782612       0.66760869565217362     
  O    5.9086956521739182       0.63108695652174873       -2.6623913043478211     
  O    3.8386956521739108       -3.8689130434782584        4.8276086956521773     
  O   -6.1613043478260892       -1.6989130434782638        4.7376086956521739     
  O   -3.2613043478260906       -2.2389130434782629        4.7176086956521743     
  O    3.8786956521739100       -4.0089130434782625       -8.2391304347826377E-002
  O   -5.9213043478260943       0.67108695652174077       0.69760869565217476     
  O   -1.7613043478260906       -1.6589130434782646       0.52760869565217305     
  O   -4.2813043478260937       -1.6989130434782638        8.8676086956521765     
  O   -5.9713043478260914       -4.7589130434782625        1.6476086956521740     
  O    7.0786956521739057       -1.6089130434782604       -3.8023913043478252     
  O   -2.9013043478260911        7.1086956521739353E-002   7.0276086956521731     
  O  -0.19130434782609029       0.56108695652174134       0.95760869565217632     
  O    1.7886956521739066       -7.7789130434782621        3.7608695652174617E-002
  O    1.3186956521739077       -1.4789130434782649       -1.7023913043478274     
  O  -0.62130434782609001       -1.6689130434782626        4.2676086956521750     
  O    1.9486956521739103      -0.87891304347826349       -5.2023913043478274     
  O    1.2886956521739066        1.3210869565217394       -3.5523913043478252     
  O    1.8486956521739089        4.7610869565217371       -6.6223913043478255     
  O   -1.3013043478260897        3.2410869565217411       0.27760869565216950     
  O    7.1986956521739103        2.3510869565217405       -4.3123913043478268     
  O    2.4186956521739091        6.3110869565217413       0.41760869565217362     
  O   -1.4113043478260892        1.9210869565217408       -3.4523913043478274     
  O    2.5486956521739117        3.6410869565217396       -3.7723913043478241     
  O    1.8586956521739069        5.8210869565217394       -2.1523913043478267     
  O    3.3686956521738978        1.6710869565217408       -1.0423913043478237     
  O   -1.5313043478260937        3.8410869565217354       -5.2923913043478272     
  O    5.2886956521739066        6.5310869565217402       -5.8223913043478248     
  O   -3.7313043478260894        1.9110869565217357       -2.3923913043478251     
  O   -4.1713043478260943        4.5410869565217382       -1.3723913043478255     
  O    3.3386956521739108        3.6410869565217396        1.1376086956521725     
  O    5.4486956521739103        4.5310869565217402       -4.0823913043478264     
  O   -2.5213043478260886        5.5210869565217351       -3.3723913043478255     
  O    3.2086956521739083        1.6210869565217294        2.9676086956521743     
          54
 t=-18 ps
  O   -7.5024074074074036       -3.0838888888888860       0.13925925925925853     
  O   -4.1424074074073900       -4.4238888888888894        2.2392592592592635     
  O    7.1075925925926029       -3.7238888888888866        5.0192592592592611     
  O   -5.1824074074074034       -1.6438888888888883       -3.5407407407407376     
  O   -1.2924074074074028      -0.91388888888889142        6.0192592592592611     
  O    4.3775925925925918      -0.85388888888888914        7.7892592592592642     
  O   -3.9824074074074005      -0.76388888888888573       0.15925925925926165     
  O    4.7775925925925975       -3.2738888888888908        6.6892592592592628     
  O   -5.0024074074074036      -0.92388888888888943        4.0392592592592642     
  O    1.9075925925926001       -1.7938888888888869       0.66925925925926322     
  O    1.3875925925925969       -3.6338888888888903        3.5792592592592634     
  O   0.53759259259260972       -4.7538888888888877       0.86925925925926251     
  O    4.7775925925925975       -3.0738888888888880      -0.44074074074073621     
  O    5.2175925925926094      -0.80388888888887777       -2.4607407407407322     
  O    3.1475925925926020       -5.3038888888888849        5.0292592592592662     
  O    5.0275925925925975       -5.2938888888888869       -4.4907407407407369     
  O   -3.9524074074073994       -3.6738888888888894        4.9192592592592632     
  O   -6.6124074074074031      -0.76388888888888573       0.89925925925926364     
  O   -2.4524074074073994       -3.0938888888888911       0.72925925925926194     
  O    1.8075925925925986       -1.9938888888888897        6.2792592592592662     
  O   -6.6624074074074002       -6.1938888888888890        1.8492592592592629     
  O    6.3875925925925969       -3.0438888888888869       -3.6007407407407364     
  O  -0.77240740740740677       -2.6138888888888872       -6.8307407407407368     
  O   -1.5924074074073999       -3.9038888888888863       -3.4607407407407358     
  O  -0.88240740740739909      -0.87388888888888516        1.1592592592592652     
  O   0.62759259259259892       -2.9138888888888914       -1.5007407407407385     
  O   -1.3124074074073988       -3.1038888888888891        4.4692592592592639     
  O    1.2575925925926015       -2.3138888888888900       -5.0007407407407385     
  O   0.59759259259259778      -0.11388888888888715       -3.3507407407407364     
  O    5.3175925925925966        3.2961111111111094        1.0692592592592618     
  O   -1.9924074074073985        1.8061111111111146       0.47925925925925839     
  O    6.5075925925926015       0.91611111111111398       -4.1107407407407379     
  O   -3.6724074074073911        6.8461111111111137       -3.5707407407407352     
  O   -1.3524074074073980        1.0661111111111126       -7.2007407407407378     
  O    1.7275925925926003        4.8761111111111148       0.61925925925926251     
  O   -2.1024074074073980       0.48611111111111427       -3.2507407407407385     
  O    1.8575925925926029        2.2061111111111131       -3.5707407407407352     
  O   -1.8824074074073991        2.0661111111111126        3.0992592592592629     
  O    1.1675925925925981        4.3861111111111128       -1.9507407407407378     
  O    2.6775925925925890       0.23611111111111427      -0.84074074074073479     
  O   -2.2224074074074025        2.4061111111111089       -5.0907407407407383     
  O    1.6575925925926001       0.73611111111111427        5.6492592592592636     
  O   -1.8324074074074019        5.2161111111111111       0.27925925925926265     
  O   -1.7624074074074016        8.5461111111111094        1.9192592592592632     
  O    4.5975925925925978        5.0961111111111137       -5.6207407407407359     
  O  -0.17240740740739824        6.1861111111111100        2.2692592592592646     
  O   -4.4224074074073982       0.47611111111110915       -2.1907407407407362     
  O  -0.78240740740739767        4.4861111111111143        4.3192592592592618     
  O   -2.7624074074074016        4.8461111111111137       -6.4607407407407322     
  O   -4.8624074074074031        3.1061111111111117       -1.1707407407407366     
  O    2.6475925925926020        2.2061111111111131        1.3392592592592614     
  O    4.7575925925926015        3.0961111111111137       -3.8807407407407375     
  O   -3.2124074074073974        4.0861111111111086       -3.1707407407407366     
  O    2.5175925925925995       0.18611111111110290        3.1692592592592632     
          66
 t=-17 ps
  O   -8.5790909090908940       -2.3737878787878728        2.3845454545454601     
  O   -9.6690909090908974       -2.6437878787878759        4.7845454545454622     
  O   -7.5590909090908980       -4.1537878787878739      -0.64545454545454461     
  O   -1.3490909090908971       -1.9837878787878793        5.2345454545454579     
  O    5.3809090909091069       -7.5637878787878776        5.0745454545454614     
  O    2.5309090909091054       -5.2837878787878765       -4.3854545454545395     
  O   -4.0390909090908949       -1.8337878787878736      -0.62545454545454149     
  O    4.7209090909091032       -4.3437878787878788        5.9045454545454596     
  O   -2.9090909090908923       -2.4137878787878790       -5.9254545454545422     
  O   -5.0590909090908980       -1.9937878787878773        3.2545454545454611     
  O    1.8509090909091057       -2.8637878787878748      -0.11545454545453993     
  O    1.3309090909091026       -4.7037878787878782        2.7945454545454602     
  O   0.48090909090911538       -5.8237878787878756        8.4545454545459364E-002
  O    4.7209090909091032       -4.1437878787878759       -1.2254545454545394     
  O    5.1609090909091151       -1.8737878787878657       -3.2454545454545354     
  O    3.0909090909091077       -6.3737878787878728        4.2445454545454631     
  O   -6.9090909090908923       -4.2037878787878782        4.1545454545454596     
  O    5.1709090909091060       -5.3937878787878759        2.2645454545454591     
  O   -4.0090909090908937       -4.7437878787878773        4.1345454545454601     
  O    2.2509090909091043       -4.1137878787878748        7.8445454545454503     
  O   -6.6690909090908974       -1.8337878787878736       0.11454545454546050     
  O    1.7509090909091043       -3.0637878787878776        5.4945454545454631     
  O    4.9709090909091032       -2.5337878787878765        2.1245454545454585     
  O  -0.66909090909089741       -3.2237878787878742        8.0045454545454611     
  O  -0.82909090909090111       -3.6837878787878751       -7.6154545454545399     
  O  -0.93909090909089343       -1.9437878787878731       0.37454545454546206     
  O   0.57090909090910458       -3.9837878787878793       -2.2854545454545416     
  O   -1.3690909090908931       -4.1737878787878770        3.6845454545454608     
  O    1.2009090909091071       -3.3837878787878779       -5.7854545454545416     
  O    3.8009090909091157        5.8062121212121269       -1.9854545454545409     
  O  -0.69909090909089144        8.8962121212121303       -2.5054545454545405     
  O   0.54090909090910344       -1.1837878787878751       -4.1354545454545395     
  O    5.2609090909091023        2.2262121212121215       0.28454545454545865     
  O    1.1009090909091057        2.2562121212121227       -7.2054545454545398     
  O   -2.0490909090908929       0.73621212121212665      -0.30545454545454476     
  O    6.4509090909091071      -0.15378787878787392       -4.8954545454545411     
  O   -1.4090909090908923       -3.7878787878753428E-003  -7.9854545454545409     
  O    1.6709090909091060        3.8062121212121269      -0.16545454545454064     
  O   -2.1590909090908923      -0.58378787878787364       -4.0354545454545416     
  O   -4.5790909090908940      -0.87378787878787278       -7.4454545454545418     
  O    1.8009090909091086        1.1362121212121252       -4.3554545454545384     
  O   -1.9390909090908934       0.99621212121212466        2.3145454545454598     
  O    1.1109090909091037        3.3162121212121249       -2.7354545454545409     
  O    2.6209090909090946      -0.83378787878787364       -1.6254545454545379     
  O    7.1109090909091037        4.6762121212121244       0.76454545454545908     
  O   -2.2790909090908968        1.3362121212121210       -5.8754545454545415     
  O    1.6009090909091057      -0.33378787878787364        4.8645454545454605     
  O   -1.8890909090908963        4.1462121212121232      -0.50545454545454049     
  O   -2.5090909090908937      -0.72378787878786710        8.2445454545454631     
  O   -1.8190909090908960        7.4762121212121215        1.1345454545454601     
  O  -0.22909090909089258        5.1162121212121221        1.4845454545454615     
  O   -4.4790909090908926      -0.59378787878787875       -2.9754545454545394     
  O    2.6809090909091040        6.4362121212121224       0.50454545454546107     
  O   -4.3590909090908951        6.8762121212121272       0.33454545454545936     
  O    2.4709090909091032        6.7362121212121266        3.2245454545454564     
  O  -0.83909090909089201        3.4162121212121264        3.5345454545454587     
  O   -2.8190909090908960        3.7762121212121258       -7.2454545454545354     
  O   0.67090909090910600        8.7962121212121218        4.5645454545454633     
  O    2.5909090909091077        1.1362121212121252       0.55454545454545823     
  O  -0.82909090909090111       0.80621212121212693        5.7345454545454579     
  O    4.7009090909091071        2.0262121212121258       -4.6654545454545406     
  O   -1.6090909090908951        6.2262121212121215       -2.6354545454545395     
  O    1.0409090909091034        8.3362121212121210      -0.54545454545453964     
  O   -3.2690909090908917        3.0162121212121207       -3.9554545454545398     
  O    2.4609090909091051      -0.88378787878788501        2.3845454545454601     
  O    5.4509090909091071        3.3062121212121269       -2.2454545454545389     
          77
 t=-16 ps
  O   -8.5511688311688232       -3.2916883116882971        8.6363636363628871E-002
  O   -8.7511688311688189        1.3883116883117026        1.2063636363636334     
  O   -8.9211688311688206        1.5583116883116972        3.8463636363636340     
  O   -2.8511688311688204       -6.2316883116882984        3.2263636363636330     
  O    2.8088311688311904       -11.951688311688301       -1.2536363636363674     
  O   -2.4111688311688226       -5.3316883116882963       -1.1636363636363676     
  O    3.3288311688311722       -1.0616883116883002        7.7363636363636346     
  O    6.1188311688311785       -4.8116883116883002        1.1063636363636355     
  O    1.5388311688311802       -4.4216883116882997       -3.6536363636363660     
  O   -5.0311688311688201      -0.97168831168829684       0.10636363636363200     
  O    3.7288311688311779       -3.4816883116883020        6.6363636363636331     
  O    2.5688311688311813       -1.2216883116883039       -6.0536363636363681     
  O   0.85883116883118049       -2.0016883116882980       0.61636363636363356     
  O   0.33883116883117737       -3.8416883116883014        3.5263636363636337     
  O  -0.51116883116880985       -4.9616883116882988       0.81636363636363285     
  O   0.67883116883118078       -13.951688311688301       0.56636363636363285     
  O    3.7288311688311779       -3.2816883116882991      -0.49363636363636587     
  O    4.1688311688311899       -1.0116883116882889       -2.5136363636363619     
  O    2.5688311688311813       -7.0316883116882991        2.5763636363636344     
  O    3.9788311688311779       -5.5016883116882980       -4.5436363636363666     
  O    4.1788311688311808       -4.5316883116882991        2.9963636363636326     
  O    1.6888311688311788       -11.321688311688298        1.2363636363636346     
  O    1.2588311688311791       -3.2516883116882980        8.5763636363636238     
  O    2.1388311688311816       -5.6516883116883001        6.6363636363632850E-002
  O   -7.6611688311688226      -0.97168831168829684       0.84636363636363399     
  O   -3.5011688311688189       -3.3016883116883022       0.67636363636363228     
  O   0.75883116883117907       -2.2016883116883008        6.2263636363636365     
  O    3.9788311688311779       -1.6716883116882997        2.8563636363636320     
  O    5.3388311688311774       -3.2516883116882980       -3.6536363636363660     
  O    4.2588311688311791       -9.7116883116882988       -1.7036363636363632     
  O    3.3988311688311796       -2.8616883116882974       -8.1136363636363669     
  O    1.8488311688311825       -8.0016883116882980       -1.4636363636363683     
  O    3.2888311688311802       -5.6316883116883005       -7.2336363636363714     
  O   -1.9311688311688187       -1.0816883116882963        1.1063636363636355     
  O  -0.42116883116882065       -3.1216883116883025       -1.5536363636363681     
  O   -2.3611688311688184       -3.3116883116883002        4.4163636363636343     
  O   0.20883116883118191       -2.5216883116883011       -5.0536363636363681     
  O   -6.2911688311688252        2.3883116883117026        1.5363636363636317     
  O  -0.45116883116882178      -0.32168831168829826       -3.4036363636363660     
  O    4.2688311688311771        3.0883116883116983        1.0163636363636321     
  O    1.3688311688311856        3.7383116883117040        3.9963636363636326     
  O   0.10883116883118049        3.1183116883116995       -6.4736363636363663     
  O   -3.0411688311688181        1.5983116883117034       0.42636363636362873     
  O    5.4588311688311819       0.70831168831170288       -4.1636363636363676     
  O   -4.7211688311688107        6.6383116883117026       -3.6236363636363649     
  O   0.67883116883118078        4.6683116883117037       0.56636363636363285     
  O   -3.1511688311688175       0.27831168831170316       -3.3036363636363681     
  O   0.80883116883118333        1.9983116883117020       -3.6236363636363649     
  O    2.2188311688311799        6.4683116883117009        6.2163636363636314     
  O    1.7788311688311822        5.1283116883116904       -8.2636363636363654     
  O   0.11883116883117850        4.1783116883117017       -2.0036363636363674     
  O    1.6288311688311694        2.8311688311703165E-002 -0.89363636363636445     
  O    6.1188311688311785        5.5383116883117012        1.4963636363636326     
  O   -3.2711688311688221        2.1983116883116978       -5.1436363636363680     
  O   0.60883116883118049       0.52831168831170316        5.5963636363636340     
  O    4.1988311688311768        3.4983116883117020        4.1963636363636319     
  O   -2.8811688311688215        5.0083116883117000       0.22636363636363299     
  O    3.5488311688311782        4.8883116883117026       -5.6736363636363656     
  O   -1.2211688311688178        5.9783116883116989        2.2163636363636350     
  O   -5.4711688311688178       0.26831168831169805       -2.2436363636363659     
  O    1.6888311688311788        7.2983116883116992        1.2363636363636346     
  O   -5.1511688311688175        4.7283116883116989        1.6363636363636331     
  O    1.4788311688311779        7.5983116883117034        3.9563636363636299     
  O   -8.1411688311688195        5.0783116883117074        2.7163636363636350     
  O  -0.39116883116881951        5.3583116883117015       -5.1736363636363656     
  O   -3.8111688311688212        4.6383116883117026       -6.5136363636363619     
  O   -5.9111688311688226        2.8983116883117006       -1.2236363636363663     
  O  -0.32116883116881922        9.6583116883116986        5.2963636363636368     
  O    1.5988311688311825        1.9983116883117020        1.2863636363636317     
  O   -2.4111688311688226        8.0583116883117043        5.8863636363636331     
  O    3.7088311688311819        2.8883116883117026       -3.9336363636363672     
  O   -2.6011688311688204        7.0883116883116983       -1.9036363636363660     
  O   -4.2611688311688170        3.8783116883116975       -3.2236363636363663     
  O   -5.3711688311688235        5.1083116883117015        4.3763636363636351     
  O    5.6988311688311768        1.7783116883117032        2.6963636363636319     
  O    1.4688311688311799       -2.1688311688308204E-002   3.1163636363636336     
  O    4.4588311688311819        4.1683116883117037       -1.5136363636363654     
          77
 t=-15 ps
  O   -8.5511688311688232       -3.2916883116882971        8.6363636363628871E-002
  O   -8.7511688311688189        1.3883116883117026        1.2063636363636334     
  O   -8.9211688311688206        1.5583116883116972        3.8463636363636340     
  O   -2.8511688311688204       -6.2316883116882984        3.2263636363636330     
  O    2.8088311688311904       -11.951688311688301       -1.2536363636363674     
  O   -2.4111688311688226       -5.3316883116882963       -1.1636363636363676     
  O    3.3288311688311722       -1.0616883116883002        7.7363636363636346     
  O    6.1188311688311785       -4.8116883116883002        1.1063636363636355     
  O    1.5388311688311802       -4.4216883116882997       -3.6536363636363660     
  O   -5.0311688311688201      -0.97168831168829684       0.10636363636363200     
  O    3.7288311688311779       -3.4816883116883020        6.6363636363636331     
  O    2.5688311688311813       -1.2216883116883039       -6.0536363636363681     
  O   0.85883116883118049       -2.0016883116882980       0.61636363636363356     
  O   0.33883116883117737       -3.8416883116883014        3.5263636363636337     
  O  -0.51116883116880985       -4.9616883116882988       0.81636363636363285     
  O   0.67883116883118078       -13.951688311688301       0.56636363636363285     
  O    3.7288311688311779       -3.2816883116882991      -0.49363636363636587     
  O    4.1688311688311899       -1.0116883116882889       -2.5136363636363619     
  O    2.5688311688311813       -7.0316883116882991        2.5763636363636344     
  O    3.9788311688311779       -5.5016883116882980       -4.5436363636363666     
  O    4.1788311688311808       -4.5316883116882991        2.9963636363636326     
  O    1.6888311688311788       -11.321688311688298        1.2363636363636346     
  O    1.2588311688311791       -3.2516883116882980        8.5763636363636238     
  O    2.1388311688311816       -5.6516883116883001        6.6363636363632850E-002
  O   -7.6611688311688226      -0.97168831168829684       0.84636363636363399     
  O   -3.5011688311688189       -3.3016883116883022       0.67636363636363228     
  O   0.75883116883117907       -2.2016883116883008        6.2263636363636365     
  O    3.9788311688311779       -1.6716883116882997        2.8563636363636320     
  O    5.3388311688311774       -3.2516883116882980       -3.6536363636363660     
  O    4.2588311688311791       -9.7116883116882988       -1.7036363636363632     
  O    3.3988311688311796       -2.8616883116882974       -8.1136363636363669     
  O    1.8488311688311825       -8.0016883116882980       -1.4636363636363683     
  O    3.2888311688311802       -5.6316883116883005       -7.2336363636363714     
  O   -1.9311688311688187       -1.0816883116882963        1.1063636363636355     
  O  -0.42116883116882065       -3.1216883116883025       -1.5536363636363681     
  O   -2.3611688311688184       -3.3116883116883002        4.4163636363636343     
  O   0.20883116883118191       -2.5216883116883011       -5.0536363636363681     
  O   -6.2911688311688252        2.3883116883117026        1.5363636363636317     
  O  -0.45116883116882178      -0.32168831168829826       -3.4036363636363660     
  O    4.2688311688311771        3.0883116883116983        1.0163636363636321     
  O    1.3688311688311856        3.7383116883117040        3.9963636363636326     
  O   0.10883116883118049        3.1183116883116995       -6.4736363636363663     
  O   -3.0411688311688181        1.5983116883117034       0.42636363636362873     
  O    5.4588311688311819       0.70831168831170288       -4.1636363636363676     
  O   -4.7211688311688107        6.6383116883117026       -3.6236363636363649     
  O   0.67883116883118078        4.6683116883117037       0.56636363636363285     
  O   -3.1511688311688175       0.27831168831170316       -3.3036363636363681     
  O   0.80883116883118333        1.9983116883117020       -3.6236363636363649     
  O    2.2188311688311799        6.4683116883117009        6.2163636363636314     
  O    1.7788311688311822        5.1283116883116904       -8.2636363636363654     
  O   0.11883116883117850        4.1783116883117017       -2.0036363636363674     
  O    1.6288311688311694        2.8311688311703165E-002 -0.89363636363636445     
  O    6.1188311688311785        5.5383116883117012        1.4963636363636326     
  O   -3.2711688311688221        2.1983116883116978       -5.1436363636363680     
  O   0.60883116883118049       0.52831168831170316        5.5963636363636340     
  O    4.1988311688311768        3.4983116883117020        4.1963636363636319     
  O   -2.8811688311688215        5.0083116883117000       0.22636363636363299     
  O    3.5488311688311782        4.8883116883117026       -5.6736363636363656     
  O   -1.2211688311688178        5.9783116883116989        2.2163636363636350     
  O   -5.4711688311688178       0.26831168831169805       -2.2436363636363659     
  O    1.6888311688311788        7.2983116883116992        1.2363636363636346     
  O   -5.1511688311688175        4.7283116883116989        1.6363636363636331     
  O    1.4788311688311779        7.5983116883117034        3.9563636363636299     
  O   -8.1411688311688195        5.0783116883117074        2.7163636363636350     
  O  -0.39116883116881951        5.3583116883117015       -5.1736363636363656     
  O   -3.8111688311688212        4.6383116883117026       -6.5136363636363619     
  O   -5.9111688311688226        2.8983116883117006       -1.2236363636363663     
  O  -0.32116883116881922        9.6583116883116986        5.2963636363636368     
  O    1.5988311688311825        1.9983116883117020        1.2863636363636317     
  O   -2.4111688311688226        8.0583116883117043        5.8863636363636331     
  O    3.7088311688311819        2.8883116883117026       -3.9336363636363672     
  O   -2.6011688311688204        7.0883116883116983       -1.9036363636363660     
  O   -4.2611688311688170        3.8783116883116975       -3.2236363636363663     
  O   -5.3711688311688235        5.1083116883117015        4.3763636363636351     
  O    5.6988311688311768        1.7783116883117032        2.6963636363636319     
  O    1.4688311688311799       -2.1688311688308204E-002   3.1163636363636336     
  O    4.4588311688311819        4.1683116883117037       -1.5136363636363654     
          73
 t=-14 ps
  O   -9.1863013698630027        2.4071232876712401       0.91534246575342237     
  O   -3.2863013698630041       -5.2128767123287609        2.9353424657534219     
  O    6.5736986301369953       -2.8528767123287651       -1.6846575342465790     
  O   -1.2963013698630022       -6.5228767123287632        1.5153424657534238     
  O   -5.6263013698629933       -3.6128767123287631        1.8953424657534228     
  O    5.6236986301369996       -2.9128767123287602        4.6753424657534204     
  O    2.2936986301370013       -4.5528767123287608        8.1853424657534255     
  O   -2.7763013698630061      -0.10287671232876505        5.6753424657534204     
  O    9.4436986301369927      -0.29287671232876278       -5.1246575342465768     
  O   -2.8463013698630064       -4.3128767123287588       -1.4546575342465786     
  O    3.9536986301369978       -5.6828767123287633        5.5153424657534238     
  O    5.6836986301369947       -3.7928767123287628       0.81534246575342451     
  O    7.6936986301369927      -0.82287671232876392       -2.9946575342465778     
  O    6.7836986301369961       -1.3428767123287599       -5.6446575342465763     
  O    1.1036986301369964       -3.4028767123287622       -3.9446575342465771     
  O   -5.4663013698630039        4.7123287671240632E-002 -0.18465753424657905     
  O    2.1336986301369976      -0.20287671232876647       -6.3446575342465792     
  O   -4.3363013698630013      -0.53287671232876477       -5.4846575342465798     
  O   -6.4863013698630070      -0.11287671232876306        3.6953424657534235     
  O   0.42369863013699671      -0.98287671232876050       0.32534246575342252     
  O   -9.6301369863006414E-002  -2.8228767123287639        3.2353424657534227     
  O  -0.94630136986299362       -3.9428767123287614       0.52534246575342181     
  O    3.2936986301369942       -2.2628767123287616      -0.78465753424657692     
  O    3.7336986301370061        7.1232876712485904E-003  -2.8046575342465729     
  O    5.3136986301369973       -6.2328767123287605       -4.4657534246578479E-002
  O    2.1336986301369976       -6.0128767123287616        2.2853424657534234     
  O    3.7436986301369970       -3.5128767123287616        2.7053424657534215     
  O   -5.4363013698630027       -2.8628767123287631        4.5753424657534225     
  O    4.6236986301369996       -9.3428767123287635        1.7353424657534227     
  O   0.82369863013699529       -2.2328767123287605        8.2853424657534127     
  O    1.7036986301369978       -4.6328767123287626      -0.22465753424657819     
  O   -3.9363013698630027       -2.2828767123287648       0.38534246575342124     
  O   0.32369863013699529       -1.1828767123287633        5.9353424657534255     
  O    4.4936986301369970       -7.3728767123287575        3.6253424657534232     
  O    4.9036986301369936       -2.2328767123287605       -3.9446575342465771     
  O    1.4136986301369987       -6.9828767123287605       -1.7546575342465793     
  O   -2.3663013698630024       -6.2876712328758799E-002  0.81534246575342451     
  O  -0.85630136986300442       -2.1028767123287651       -1.8446575342465792     
  O   -2.7963013698630022       -2.2928767123287628        4.1253424657534232     
  O  -0.22630136986300187       -1.5028767123287636       -5.3446575342465792     
  O    2.8536986301369964       -4.6128767123287631        11.095342465753422     
  O  -0.38630136986300556       -4.2228767123287625        10.065342465753421     
  O   -6.7263013698630090        3.4071232876712401        1.2453424657534207     
  O  -0.88630136986300556       0.69712328767123921       -3.6946575342465771     
  O    3.8336986301369933        4.1071232876712358       0.72534246575342110     
  O    1.4336986301369947        7.6671232876712381       -4.4246575342465775     
  O  -0.32630136986300329        4.1371232876712369       -6.7646575342465773     
  O   -3.4763013698630019        2.6171232876712409       0.13534246575341768     
  O    5.0236986301369981        1.7271232876712403       -4.4546575342465786     
  O   -2.8363013698630013        1.8771232876712389       -7.5446575342465785     
  O   0.24369863013699700        5.6871232876712412       0.27534246575342181     
  O   -3.5863013698630013        1.2971232876712406       -3.5946575342465792     
  O   0.37369863013699955        3.0171232876712395       -3.9146575342465759     
  O   -3.3663013698630024        2.8771232876712389        2.7553424657534222     
  O  -0.31630136986300528        5.1971232876712392       -2.2946575342465785     
  O    1.1936986301369856        1.0471232876712406       -1.1846575342465755     
  O   -3.7063013698630058        3.2171232876712352       -5.4346575342465790     
  O   0.17369863013699671        1.5471232876712406        5.3053424657534229     
  O   -3.3163013698630053        6.0271232876712375       -6.4657534246578052E-002
  O    3.1136986301369944        5.9071232876712401       -5.9646575342465766     
  O   -1.6563013698630016        6.9971232876712364        1.9253424657534239     
  O   -5.9063013698630016        1.2871232876712355       -2.5346575342465769     
  O    1.2536986301369950        8.3171232876712367       0.94534246575342351     
  O   -5.5863013698630013        5.7471232876712364        1.3453424657534221     
  O  -0.82630136986300329        6.3771232876712389       -5.4646575342465766     
  O   -6.3463013698630064        3.9171232876712381       -1.5146575342465773     
  O    1.1636986301369987        3.0171232876712395       0.99534246575342067     
  O   -2.2563013698630101        2.6871232876712412        6.1753424657534204     
  O    3.2736986301369981        3.9071232876712401       -4.2246575342465782     
  O   -3.0363013698630041        8.1071232876712358       -2.1946575342465771     
  O   -4.6963013698630007        4.8971232876712349       -3.5146575342465773     
  O    1.0336986301369961       0.99712328767122926        2.8253424657534225     
  O    4.0236986301369981        5.1871232876712412       -1.8046575342465765     
          84
 t=-13 ps
  O    6.7484523809523935       -3.4482142857142932      -0.98107142857142549     
  O   -1.1215476190476039       -7.1182142857142914        2.2189285714285774     
  O   -1.9515476190476022       -8.4382142857142917       -1.3610714285714245     
  O    5.7984523809523978       -3.5082142857142884        5.3789285714285739     
  O   -6.4915476190476085       -1.4282142857142901       -3.1810714285714248     
  O    2.4684523809523995       -5.1482142857142890        8.8889285714285791     
  O   -2.6015476190476079      -0.69821428571429323        6.3789285714285739     
  O    9.6184523809523910      -0.88821428571429095       -4.4210714285714232     
  O   -2.6715476190476082       -4.9082142857142870      -0.75107142857142506     
  O    4.1284523809523961       -6.2782142857142915        6.2189285714285774     
  O    6.9584523809523944       -1.9382142857142881       -4.9410714285714228     
  O    1.2784523809523947       -3.9982142857142904       -3.2410714285714235     
  O   -5.2915476190476056      -0.54821428571428754       0.51892857142857451     
  O    3.4684523809523924       -3.0582142857142927        7.0489285714285757     
  O    2.3084523809523958      -0.79821428571429465       -5.6410714285714256     
  O   -4.1615476190476031       -1.1282142857142929       -4.7810714285714262     
  O   0.59845238095239495       -1.5782142857142887        1.0289285714285761     
  O    7.8452380952391820E-002  -3.4182142857142921        3.9389285714285762     
  O  -0.77154761904759539       -4.5382142857142895        1.2289285714285754     
  O    3.4684523809523924       -2.8582142857142898       -8.1071428571423354E-002
  O   -4.2115476190476073       -7.0382142857142895      -0.60107142857142293     
  O    3.9084523809524043      -0.58821428571427958       -2.1010714285714194     
  O    1.8384523809523969       -5.0882142857142867        5.3889285714285791     
  O    3.7184523809523924       -5.0782142857142887       -4.1310714285714241     
  O    3.9184523809523952       -4.1082142857142898        3.4089285714285751     
  O   0.99845238095239353       -2.8282142857142887        8.9889285714285663     
  O    1.8784523809523961       -5.2282142857142908       0.47892857142857537     
  O   -3.7615476190476045       -2.8782142857142929        1.0889285714285748     
  O   0.49845238095239353       -1.7782142857142915        6.6389285714285791     
  O    4.6684523809523952       -7.9682142857142857        4.3289285714285768     
  O    3.7184523809523924       -1.2482142857142904        3.2689285714285745     
  O    5.0784523809523918       -2.8282142857142887       -3.2410714285714235     
  O   -2.9015476190476051       -3.6882142857142881       -3.1010714285714229     
  O    5.5984523809523949       -9.9982142857142904        5.9689285714285774     
  O    6.1284523809523890      -0.88821428571429095        1.5789285714285768     
  O  -0.21154761904760733       -4.8182142857142907       -7.8510714285714229     
  O   -2.1915476190476042      -0.65821428571428697        1.5189285714285781     
  O  -0.21154761904760733       -8.9982142857142904       0.59892857142857636     
  O  -0.68154761904760619       -2.6982142857142932       -1.1410714285714256     
  O   -1.1015476190476079       -5.2582142857142884       -5.0010714285714251     
  O   -5.1547619047603632E-002  -2.0982142857142918       -4.6410714285714256     
  O  -0.30154761904759653        8.0417857142857088       -8.4010714285714236     
  O  -0.99154761904760846        2.7017857142857125       -9.1410714285714256     
  O   -3.7615476190476045       0.56178571428571900       -9.2310714285714255     
  O   -6.5515476190476107        2.8117857142857119        1.9489285714285742     
  O   -4.4215476190476082        3.9817857142857065        6.9789285714285754     
  O  -0.71154761904760733       0.10178571428571104       -2.9910714285714235     
  O    4.0084523809523915        3.5117857142857076        1.4289285714285747     
  O    1.1084523809524001        4.1617857142857133        4.4089285714285751     
  O    1.6084523809523930        7.0717857142857099       -3.7210714285714239     
  O  -0.15154761904760505        3.5417857142857088       -6.0610714285714238     
  O   -3.3015476190476036        2.0217857142857127       0.83892857142857125     
  O    5.1984523809523964        1.1317857142857122       -3.7510714285714251     
  O   -2.6615476190476031        1.2817857142857108       -6.8410714285714249     
  O   0.41845238095239523        5.0917857142857130       0.97892857142857537     
  O   -3.4115476190476031       0.70178571428571246       -2.8910714285714256     
  O   0.54845238095239779        2.4217857142857113       -3.2110714285714224     
  O    1.5184523809523967        5.5517857142856997       -7.8510714285714229     
  O   -3.1915476190476042        2.2817857142857108        3.4589285714285758     
  O  -0.14154761904760704        4.6017857142857110       -1.5910714285714249     
  O    1.3684523809523839       0.45178571428571246      -0.48107142857142193     
  O    5.0984523809523949        5.8117857142857119       -7.2310714285714255     
  O   -3.5315476190476076        2.6217857142857071       -4.7310714285714255     
  O   0.34845238095239495       0.95178571428571246        6.0089285714285765     
  O    3.9384523809523913        3.9217857142857113        4.6089285714285744     
  O   -3.1415476190476070        5.4317857142857093       0.63892857142857551     
  O    3.2884523809523927        5.3117857142857119       -5.2610714285714231     
  O   -5.7315476190476033        2.1917857142857073        4.2989285714285757     
  O   -5.7315476190476033       0.69178571428570734       -1.8310714285714234     
  O   -5.6115476190476059        8.1617857142857133        1.4789285714285754     
  O   -5.4115476190476031        5.1517857142857082        2.0489285714285757     
  O    2.7984523809523978        2.1317857142857122        6.7589285714285765     
  O   -8.4015476190476051        5.5017857142857167        3.1289285714285775     
  O  -0.65154761904760505        5.7817857142857108       -4.7610714285714231     
  O   -2.0915476190476028        4.7017857142857125        4.6789285714285747     
  O   -6.1715476190476082        3.3217857142857099      -0.81107142857142378     
  O    1.3384523809523969        2.4217857142857113        1.6989285714285742     
  O   -2.0815476190476119        2.0917857142857130        6.8789285714285739     
  O    3.4484523809523964        3.3117857142857119       -3.5210714285714246     
  O   -2.8615476190476059        7.5117857142857076       -1.4910714285714235     
  O   -4.5215476190476025        4.3017857142857068       -2.8110714285714238     
  O   -5.6315476190476090        5.5317857142857108        4.7889285714285776     
  O    5.4384523809523913        2.2017857142857125        3.1089285714285744     
  O    1.2084523809523944       0.40178571428570109        3.5289285714285761     
          80
 t=-12 ps
  O   -2.8437499999999858       -5.4771249999999974        2.6581250000000018     
  O    7.0162500000000136       -3.1171250000000015       -1.9618749999999991     
  O  -0.85374999999998380       -6.7871249999999996        1.2381250000000037     
  O   -1.6837499999999821       -8.1071249999999999       -2.3418749999999982     
  O    6.0662500000000179       -3.1771249999999966        4.3981250000000003     
  O   -6.2237499999999883       -1.0971249999999984       -4.1618749999999984     
  O   -2.3337499999999878      -0.36712500000000148        5.3981250000000003     
  O   -2.4037499999999881       -4.5771249999999952       -1.7318749999999987     
  O    3.3362500000000068      -0.30712499999999920        7.1681250000000034     
  O    7.2262500000000145       -1.6071249999999964       -5.9218749999999964     
  O    1.5462500000000148       -3.6671249999999986       -4.2218749999999972     
  O   -5.0237499999999855      -0.21712499999999579      -0.46187499999999915     
  O   -3.8937499999999829      -0.79712500000000119       -5.7618749999999999     
  O   0.86625000000001506       -1.2471249999999969        4.8125000000002416E-002
  O   0.34625000000001194       -3.0871250000000003        2.9581250000000026     
  O  -0.50374999999997527       -4.2071249999999978       0.24812500000000171     
  O    3.7362500000000125       -2.5271249999999981       -1.0618749999999970     
  O    4.1762500000000244      -0.25712499999998784       -3.0818749999999930     
  O    2.1062500000000171       -4.7571249999999949        4.4081250000000054     
  O    2.5762500000000159       -6.2771249999999981        2.0081250000000033     
  O    3.9862500000000125       -4.7471249999999969       -5.1118749999999977     
  O    4.1862500000000153       -3.7771249999999981        2.4281250000000014     
  O    7.3362500000000068       -10.437124999999998        7.7081250000000026     
  O    1.6962500000000134       -10.567124999999997       0.66812500000000341     
  O    2.1462500000000162       -4.8971249999999991      -0.50187499999999829     
  O   -3.4937499999999844       -2.5471250000000012       0.10812500000000114     
  O    1.4862500000000125       -10.267125000000000        3.3881249999999987     
  O   0.76625000000001364       -1.4471249999999998        5.6581250000000054     
  O    4.9362500000000153       -7.6371249999999939        3.3481250000000031     
  O    3.9862500000000125      -0.91712499999999864        2.2881250000000009     
  O    5.3462500000000119       -2.4971249999999969       -4.2218749999999972     
  O  -0.23374999999998636       -5.4971249999999969        5.2281250000000057     
  O    5.8662500000000151       -9.6671249999999986        4.9881250000000037     
  O    6.3962500000000091      -0.55712499999999920       0.59812500000000313     
  O   -1.9237499999999841      -0.32712499999999523       0.53812500000000441     
  O    5.6250000000012790E-002  -8.6671249999999986      -0.38187499999999730     
  O  -0.41374999999998607       -2.3671250000000015       -2.1218749999999993     
  O   -2.3537499999999838       -2.5571249999999992        3.8481250000000031     
  O   0.21625000000001648       -1.7671250000000001       -5.6218749999999993     
  O   -6.2837499999999906        3.1428750000000036       0.96812500000000057     
  O   -8.3437499999999858        4.0728750000000034       -2.5218749999999979     
  O    2.8162500000000250        7.4228750000000048       -1.8218749999999986     
  O   -4.1537499999999881        4.3128749999999982        5.9981250000000017     
  O   -7.3137499999999847        6.8228750000000034       -3.3618749999999977     
  O  -0.44374999999998721       0.43287500000000279       -3.9718749999999972     
  O    4.2762500000000117        3.8428749999999994       0.44812500000000099     
  O  -0.46374999999998323        6.4428750000000008        5.6581250000000054     
  O    1.8762500000000131        7.4028750000000016       -4.7018749999999976     
  O   0.11625000000001506        3.8728750000000005       -7.0418749999999974     
  O   -3.0337499999999835        2.3528750000000045      -0.14187500000000242     
  O    5.4662500000000165        1.4628750000000039       -4.7318749999999987     
  O   0.68625000000001535        5.4228750000000048       -1.8749999999982947E-003
  O   -3.1437499999999829        1.0328750000000042       -3.8718749999999993     
  O   -5.5637499999999847       0.74287500000000506       -7.2818749999999994     
  O   0.81625000000001791        2.7528750000000031       -4.1918749999999960     
  O   -2.9237499999999841        2.6128750000000025        2.4781250000000021     
  O   0.12625000000001307        4.9328750000000028       -2.5718749999999986     
  O    1.6362500000000040       0.78287500000000421       -1.4618749999999956     
  O   -3.2637499999999875        2.9528749999999988       -5.7118749999999991     
  O   0.61625000000001506        1.2828750000000042        5.0281250000000028     
  O   -2.8737499999999869        5.7628750000000011      -0.34187499999999815     
  O    1.5962500000000119        1.4428750000000008        8.7081250000000026     
  O   -5.4637499999999832        2.5228749999999991        3.3181250000000020     
  O   -1.2137499999999832        6.7328749999999999        1.6481250000000038     
  O   -5.4637499999999832        1.0228749999999991       -2.8118749999999970     
  O   -5.1437499999999829        5.4828749999999999        1.0681250000000020     
  O   -8.1337499999999849        5.8328750000000085        2.1481250000000038     
  O  -0.38374999999998494        6.1128750000000025       -5.7418749999999967     
  O   -1.8237499999999827        5.0328750000000042        3.6981250000000010     
  O   -5.9037499999999881        3.6528750000000016       -1.7918749999999974     
  O    1.6062500000000171        2.7528750000000031       0.71812500000000057     
  O   -1.8137499999999918        2.4228750000000048        5.8981250000000003     
  O   -7.8137499999999847        2.0528750000000002       -5.8118749999999970     
  O   -2.4037499999999881        8.8128750000000053        5.3181250000000020     
  O    3.7162500000000165        3.6428750000000036       -4.5018749999999983     
  O   -4.2537499999999824        4.6328749999999985       -3.7918749999999974     
  O    5.7062500000000114        2.5328750000000042        2.1281250000000007     
  O    1.4762500000000145       0.73287499999999284        2.5481250000000024     
  O    4.4662500000000165        4.9228750000000048       -2.0818749999999966     
  O    7.3962500000000162        2.6028750000000045      -0.17187499999999645     
          86
 t=-11 ps
  O   -10.340116279069761        7.1201162790697623        7.2667441860465090     
  O   -12.520116279069761        8.8301162790697632        7.1667441860465075     
  O   -9.6401162790697654        5.3701162790697623        2.6267441860465084     
  O   -11.810116279069760        7.8901162790697583        4.5467441860465101     
  O   -9.4701162790697637        8.1601162790697614        3.1067441860465088     
  O   -1.9001162790697634       -6.5398837209302378        2.2167441860465082     
  O    7.9598837209302360       -4.1798837209302420       -2.4032558139534927     
  O    8.9883720930238553E-002  -7.8498837209302401       0.79674418604651009     
  O  -0.74011627906975974       -9.1698837209302404       -2.7832558139534918     
  O   -1.3901162790697654       -1.4298837209302420        4.9567441860465067     
  O   -1.4601162790697657       -5.6398837209302357       -2.1732558139534923     
  O    4.2798837209302292       -1.3698837209302397        6.7267441860465098     
  O    7.0698837209302354       -5.1198837209302397        9.6744186046510805E-002
  O    2.4898837209302371       -4.7298837209302391       -4.6632558139534908     
  O   -4.0801162790697632       -1.2798837209302363      -0.90325581395349275     
  O    3.5198837209302383       -1.5298837209302434       -7.0632558139534929     
  O   -2.9501162790697606       -1.8598837209302417       -6.2032558139534935     
  O   -5.1001162790697663       -1.4398837209302400        2.9767441860465098     
  O    1.8098837209302374       -2.3098837209302374      -0.39325581395349118     
  O    1.2898837209302343       -4.1498837209302408        2.5167441860465090     
  O   0.43988372093024708       -5.2698837209302383      -0.19325581395349190     
  O    4.6798837209302349       -3.5898837209302386       -1.5032558139534906     
  O   -3.0001162790697649       -7.7698837209302383       -2.0232558139534902     
  O    5.1198837209302468       -1.3198837209302283       -3.5232558139534866     
  O    3.5198837209302383       -7.3398837209302386        1.5667441860465097     
  O   -3.9201162790697666       -8.2898837209302378       -4.4232558139534923     
  O    5.1298837209302377       -4.8398837209302386        1.9867441860465078     
  O    3.0898837209302386       -5.9598837209302395      -0.94325581395349190     
  O   -2.5501162790697620       -3.6098837209302417      -0.33325581395349246     
  O    1.7098837209302360       -2.5098837209302403        5.2167441860465118     
  O    5.8798837209302377       -8.6998837209302344        2.9067441860465095     
  O    4.9298837209302349       -1.9798837209302391        1.8467441860465073     
  O  -0.71011627906976571       -2.6698837209302368        7.7267441860465098     
  O    2.7998837209302394       -8.3098837209302374       -2.4732558139534930     
  O   -1.6901162790697626       -4.4198837209302368       -4.5232558139534902     
  O    7.3398837209302314       -1.6198837209302397       0.15674418604650953     
  O   -3.6901162790697626       -1.8798837209302377        6.1667441860465075     
  O  -0.98011627906976173       -1.3898837209302357        9.6744186046510805E-002
  O   0.99988372093023514       -9.7298837209302391      -0.82325581395349090     
  O   0.52988372093023628       -3.4298837209302420       -2.5632558139534929     
  O   0.10988372093023457       -5.9898837209302371       -6.4232558139534923     
  O   -1.4101162790697614       -3.6198837209302397        3.4067441860465095     
  O    1.1598837209302388       -2.8298837209302405       -6.0632558139534929     
  O  -0.87011627906976940       -3.1298837209302377        10.726744186046510     
  O   -5.3401162790697683        2.0801162790697632       0.52674418604650697     
  O    3.7598837209302474        6.3601162790697643       -2.2632558139534922     
  O    8.4398837209302471        3.8001162790697620       -2.0632558139534929     
  O   0.49988372093023514      -0.62988372093023770       -4.4132558139534908     
  O    5.2198837209302340        2.7801162790697589        6.7441860465073944E-003
  O   0.47988372093023912        5.3801162790697603        5.2167441860465118     
  O    2.8198837209302354        6.3401162790697612       -5.1432558139534912     
  O    1.0598837209302374        2.8101162790697600       -7.4832558139534910     
  O   -2.0901162790697612        1.2901162790697640      -0.58325581395349602     
  O   -5.5701162790697651        2.1801162790697646        5.5467441860465101     
  O    6.4098837209302388       0.40011627906976344       -5.1732558139534923     
  O   0.21988372093023401        1.9701162790697637        8.0567441860465081     
  O    1.6298837209302377        4.3601162790697643      -0.44325581395349190     
  O   -2.2001162790697606       -2.9883720930236279E-002  -4.3132558139534929     
  O    1.7598837209302403        1.6901162790697626       -4.6332558139534896     
  O    3.1698837209302368        6.1601162790697614        5.2067441860465067     
  O   -1.9801162790697617        1.5501162790697620        2.0367441860465085     
  O    1.0698837209302354        3.8701162790697623       -3.0132558139534922     
  O    2.5798837209302263      -0.27988372093023628       -1.9032558139534892     
  O   -2.3201162790697651        1.8901162790697583       -6.1532558139534927     
  O    1.5598837209302374       0.22011627906976372        4.5867441860465092     
  O   -1.9301162790697646        4.7001162790697606      -0.78325581395349175     
  O    4.4998837209302351        4.5801162790697632       -6.6832558139534903     
  O   -4.5201162790697609        1.4601162790697586        2.8767441860465084     
  O  -0.27011627906976088        5.6701162790697595        1.2067441860465102     
  O   -4.5201162790697609       -3.9883720930241395E-002  -3.2532558139534906     
  O    2.6398837209302357        6.9901162790697597       0.22674418604650981     
  O   -4.2001162790697606        4.4201162790697595       0.62674418604650839     
  O    2.4298837209302349        7.2901162790697640        2.9467441860465051     
  O   -7.1901162790697626        4.7701162790697680        1.7067441860465102     
  O   0.55988372093023742        5.0501162790697620       -6.1832558139534903     
  O  -0.88011627906976031        3.9701162790697637        3.2567441860465074     
  O   -4.9601162790697657        2.5901162790697612       -2.2332558139534910     
  O    2.5498837209302394        1.6901162790697626       0.27674418604650697     
  O  -0.87011627906976940        1.3601162790697643        5.4567441860465067     
  O    4.6598837209302388        2.5801162790697632       -4.9432558139534919     
  O   -1.6501162790697634        6.7801162790697589       -2.9132558139534908     
  O   -3.3101162790697600        3.5701162790697580       -4.2332558139534910     
  O   -4.4201162790697666        4.8001162790697620        3.3667441860465104     
  O    6.6498837209302337        1.4701162790697637        1.6867441860465071     
  O    2.4198837209302368      -0.32988372093024765        2.1067441860465088     
  O    5.4098837209302388        3.8601162790697643       -2.5232558139534902     
         103
 t=-10 ps
  O   -7.6377669902912615      -0.42019417475727749       -5.4900970873786470     
  O   -7.4477669902912638       -2.4001941747572744      -0.57009708737865239     
  O   -9.0077669902912589       -3.2201941747572747        1.9599029126213523     
  O   -10.027766990291262        4.9998058252427242       -1.7100970873786494     
  O   -7.6477669902912595        2.2798058252427253       0.54990291262135216     
  O   -13.057766990291260        5.0598058252427265       -2.1700970873786467     
  O   -10.127766990291263        2.7398058252427262      -0.26009708737864656     
  O    5.0822330097087374       -19.400194174757278        2.1999029126213507     
  O   -1.7477669902912609       -5.3401941747572756        2.5699029126213517     
  O   0.24223300970874106       -6.6501941747572779        1.1499029126213536     
  O  -0.58776699029125723       -7.9701941747572782       -2.4300970873786483     
  O   -4.0877669902912501       -3.7401941747572778        1.5299029126213526     
  O    7.1622330097087428       -3.0401941747572749        4.3099029126213502     
  O   -5.1277669902912635      -0.96019417475727664       -4.2500970873786486     
  O   -5.0377669902912601       -7.1801941747572755      -0.22009708737864742     
  O   -1.2377669902912629      -0.23019417475727977        5.3099029126213502     
  O   -1.3077669902912632       -4.4401941747572735       -1.8200970873786488     
  O    7.2222330097087379       -3.9201941747572775       0.44990291262135429     
  O    2.6422330097087396       -3.5301941747572769       -4.3100970873786473     
  O   -3.9277669902912606       -8.0194174757274084E-002 -0.55009708737864926     
  O   -2.7977669902912581      -0.66019417475727948       -5.8500970873786500     
  O   -4.9477669902912638      -0.24019417475727778        3.3299029126213533     
  O    1.9622330097087399       -1.1101941747572752       -4.0097087378647700E-002
  O    1.4422330097087368       -2.9501941747572786        2.8699029126213524     
  O   0.59223300970874959       -4.0701941747572761       0.15990291262135159     
  O    1.7822330097087402       -13.060194174757278       -9.0097087378648411E-002
  O    4.8322330097087374       -2.3901941747572764       -1.1500970873786471     
  O   -2.8477669902912623       -6.5701941747572761       -1.6700970873786467     
  O    5.2722330097087493      -0.12019417475726613       -3.1700970873786432     
  O    3.6722330097087408       -6.1401941747572764        1.9199029126213532     
  O  -0.38776699029126149       -7.5901941747572756       -5.4000970873786471     
  O    5.0822330097087374       -4.6101941747572752       -5.2000970873786478     
  O    5.2822330097087402       -3.6401941747572764        2.3399029126213513     
  O   -3.8977669902912595       -2.9901941747572778        4.2099029126213523     
  O    2.7922330097087382       -10.430194174757276       0.57990291262135329     
  O    3.2422330097087411       -4.7601941747572774      -0.59009708737864841     
  O   -6.5577669902912632       -8.0194174757274084E-002  0.18990291262135273     
  O   -2.3977669902912595       -2.4101941747572795        1.9902912621351021E-002
  O    5.0822330097087374      -0.78019417475727693        2.1999029126213507     
  O  -0.55776699029126320       -1.4701941747572747        8.0799029126213533     
  O  -0.71776699029126689       -1.9301941747572755       -7.5400970873786477     
  O    1.7222330097087379       -8.9901941747572778       -6.1700970873786467     
  O    8.7022330097087419       -5.1701941747572775        3.8099029126213502     
  O    2.9522330097087419       -7.1101941747572752       -2.1200970873786495     
  O    2.7022330097087419       -15.730194174757276       0.62990291262135045     
  O   -1.5377669902912601       -3.2201941747572747       -4.1700970873786467     
  O   -3.5377669902912601      -0.68019417475727550        6.5199029126213510     
  O  -0.82776699029125922      -0.19019417475727352       0.44990291262135429     
  O    1.1522330097087377       -8.5301941747572769      -0.47009708737864742     
  O   0.68223300970873879       -2.2301941747572798       -2.2100970873786494     
  O    2.5722330097087394       -17.750194174757276        2.4599029126213523     
  O   -1.2577669902912589       -2.4201941747572775        3.7599029126213530     
  O    1.3122330097087413       -1.6301941747572783       -5.7100970873786494     
  O   -5.1877669902912658        3.2798058252427253       0.87990291262135045     
  O    3.9122330097087499        7.5598058252427265       -1.9100970873786487     
  O   -3.0577669902912632        4.4498058252427199        5.9099029126213516     
  O    8.5922330097087496        4.9998058252427242       -1.7100970873786494     
  O   0.65223300970873765       0.56980582524272450       -4.0600970873786473     
  O   -4.2677669902912641        3.0398058252427234        8.9299029126213547     
  O    5.3722330097087365        3.9798058252427211       0.35990291262135088     
  O   0.63223300970874163        6.5798058252427225        5.5699029126213553     
  O    2.2922330097087382        9.4298058252427239        6.6399029126213556     
  O    2.9722330097087379        7.5398058252427234       -4.7900970873786477     
  O    1.2122330097087399        4.0098058252427222       -7.1300970873786476     
  O   -1.9377669902912587        2.4898058252427262      -0.23009708737865253     
  O    6.5622330097087413        1.5998058252427256       -4.8200970873786488     
  O   -3.6177669902912513        7.5298058252427253       -4.2800970873786461     
  O   -1.2977669902912581        1.7498058252427242       -7.9100970873786487     
  O   0.37223300970873652        3.1698058252427259        8.4099029126213516     
  O    1.7822330097087402        5.5598058252427265       -9.0097087378648411E-002
  O   -2.0477669902912581        1.1698058252427259       -3.9600970873786494     
  O    1.9122330097087428        2.8898058252427248       -4.2800970873786461     
  O   -1.8277669902912592        2.7498058252427242        2.3899029126213520     
  O    1.2222330097087379        5.0698058252427245       -2.6600970873786487     
  O    2.7322330097087288       0.91980582524272592       -1.5500970873786457     
  O   -2.1677669902912626        3.0898058252427205       -5.8000970873786493     
  O    1.7122330097087399        1.4198058252427259        4.9399029126213527     
  O   -1.7777669902912621        5.8998058252427228      -0.43009708737864827     
  O    2.6922330097087368        1.5798058252427225        8.6199029126213524     
  O   -2.3977669902912595        1.0298058252427325        8.3199029126213553     
  O    4.6522330097087377        5.7798058252427253       -6.3300970873786468     
  O   -4.3677669902912584        2.6598058252427208        3.2299029126213519     
  O   -4.3677669902912584        1.1598058252427208       -2.9000970873786471     
  O    2.7922330097087382        8.1898058252427219       0.57990291262135329     
  O   -4.0477669902912581        5.6198058252427217       0.97990291262135187     
  O    2.5822330097087374        8.4898058252427262        3.2999029126213486     
  O   -5.5477669902912581        5.7298058252427211        8.1399029126213556     
  O   0.71223300970873993        6.2498058252427242       -5.8300970873786468     
  O  -0.72776699029125780        5.1698058252427259        3.6099029126213509     
  O   -2.7077669902912618        5.5298058252427253       -7.1700970873786432     
  O    10.972233009708738        2.2798058252427253       0.54990291262135216     
  O   -4.8077669902912632        3.7898058252427234       -1.8800970873786476     
  O   0.78223300970874021        10.549805825242721        4.6399029126213556     
  O    2.7022330097087419        2.8898058252427248       0.62990291262135045     
  O  -0.71776699029126689        2.5598058252427265        5.8099029126213502     
  O    4.8122330097087413        3.7798058252427253       -4.5900970873786484     
  O   -1.4977669902912609        7.9798058252427211       -2.5600970873786473     
  O   -3.1577669902912575        4.7698058252427202       -3.8800970873786476     
  O    2.5722330097087394       0.86980582524271455        2.4599029126213523     
  O    5.5622330097087413        5.0598058252427265       -2.1700970873786467     
  O    8.4922330097087411        2.7398058252427262      -0.26009708737864656     
  O   -6.6877669902912587        3.9798058252427211        9.8699029126213524     
  O    12.062233009708741       -8.0194174757274084E-002  0.18990291262135273     
          98
 t= -9 ps
  O   -9.2746938775510230       -1.7488775510204064        3.1176530612244839     
  O  -0.56469387755102218       -7.7788775510204111        1.8076530612244852     
  O   -4.8946938775510134       -4.8688775510204110        2.1876530612244842     
  O   -5.9346938775510267       -2.0888775510204098       -3.5923469387755169     
  O   -5.9446938775510247       -4.8788775510204090       -3.0423469387755162     
  O   -2.0446938775510262       -1.3588775510204130        5.9676530612244818     
  O   -2.1146938775510264       -5.5688775510204067       -1.1623469387755172     
  O    6.4153061224489747       -5.0488775510204107        1.1076530612244859     
  O    2.1653061224489747       -12.208877551020411       -4.1323469387755161     
  O    1.8353061224489764       -4.6588775510204101       -3.6523469387755156     
  O   -4.7346938775510239       -1.2088775510204073       0.10765306122448237     
  O   -3.6046938775510213       -1.7888775510204127       -5.1923469387755183     
  O   -5.7546938775510270       -1.3688775510204110        3.9876530612244849     
  O    1.1553061224489767       -2.2388775510204084       0.61765306122448393     
  O   0.63530612244897355       -4.0788775510204118        3.5276530612244841     
  O  -0.21469387755101366       -5.1988775510204093       0.81765306122448322     
  O    4.0253061224489741       -3.5188775510204096      -0.49234693877551550     
  O    4.4653061224489861       -1.2488775510203993       -2.5123469387755115     
  O    6.0453061224489772       -7.4888775510204084       0.24765306122448294     
  O   -1.1946938775510247       -8.7188775510204088       -4.7423469387755155     
  O   -7.6046938775510213       -3.5788775510204118        4.8876530612244835     
  O    4.2753061224489741       -5.7388775510204084       -4.5423469387755162     
  O    4.4753061224489770       -4.7688775510204096        2.9976530612244829     
  O    2.4353061224489778       -5.8888775510204106        6.7653061224483224E-002
  O   -7.3646938775510264       -1.2088775510204073       0.84765306122448436     
  O   -3.2046938775510228       -3.5388775510204127       0.67765306122448266     
  O   -5.7246938775510259       -3.5788775510204118        9.0176530612244861     
  O    1.0553061224489753       -2.4388775510204113        6.2276530612244869     
  O    4.2753061224489741       -1.9088775510204101        2.8576530612244824     
  O   -1.3646938775510264       -2.5988775510204079        8.7376530612244849     
  O   -1.5246938775510301       -3.0588775510204087       -6.8823469387755161     
  O   0.91530612244897469       -10.118877551020411       -5.5123469387755151     
  O    2.1453061224489787       -8.2388775510204084       -1.4623469387755179     
  O   -2.3446938775510233       -4.3488775510204079       -3.5123469387755151     
  O   -4.3446938775510233       -1.8088775510204087        7.1776530612244827     
  O   -1.6346938775510225       -1.3188775510204067        1.1076530612244859     
  O   0.34530612244897441       -9.6588775510204101       0.18765306122448422     
  O  -0.12469387755102446       -3.3588775510204130       -1.5523469387755178     
  O  -0.54469387755102616       -5.9188775510204081       -5.4123469387755172     
  O   0.50530612244897810       -2.7588775510204115       -5.0523469387755178     
  O  -0.43469387755102673        2.0411224489795927       -9.5523469387755178     
  O    1.8853061224489736       0.45112244897958931       -9.3423469387755169     
  O    3.1353061224489736        3.2011224489795893       -10.262346938775515     
  O   -5.9946938775510290        2.1511224489795921        1.5376530612244821     
  O   -8.0546938775510242        3.0811224489795919       -1.9523469387755163     
  O    3.1053061224489866        6.4311224489795933       -1.2523469387755171     
  O    7.7853061224489863        3.8711224489795910       -1.0523469387755178     
  O  -0.15469387755102559      -0.55887755102040870       -3.4023469387755156     
  O   -5.0746938775510273        1.9111224489795902        9.5876530612244864     
  O   -2.2646938775510250        6.6911224489795913       -5.7223469387755159     
  O    4.5653061224489733        2.8511224489795879        1.0176530612244825     
  O  -0.17469387755102161        5.4511224489795893        6.2276530612244869     
  O    2.1653061224489747        6.4111224489795902       -4.1323469387755161     
  O   0.40530612244897668        2.8811224489795890       -6.4723469387755159     
  O   -2.7446938775510219        1.3611224489795930       0.42765306122447910     
  O    5.7553061224489781       0.47112244897959243       -4.1623469387755172     
  O   -2.1046938775510213       0.62112244897959101       -7.2523469387755171     
  O  -0.43469387755102673        2.0411224489795927        9.0676530612244832     
  O   0.97530612244897696        4.4311224489795933       0.56765306122448322     
  O   -2.8546938775510213        4.1122448979592718E-002  -3.3023469387755178     
  O    1.1053061224489795        1.7611224489795916       -3.6223469387755145     
  O    2.5153061224489761        6.2311224489795904        6.2176530612244818     
  O   -2.6346938775510225        1.6211224489795910        3.0476530612244837     
  O   0.41530612244897469        3.9411224489795913       -2.0023469387755171     
  O    1.9253061224489656      -0.20887755102040728      -0.89234693877551408     
  O    6.4153061224489747        5.3011224489795907        1.4976530612244829     
  O   -2.9746938775510259        1.9611224489795873       -5.1423469387755176     
  O   0.90530612244897668       0.29112244897959272        5.5976530612244844     
  O   -2.5846938775510253        4.7711224489795896       0.22765306122448337     
  O    1.8853061224489736       0.45112244897958931        9.2776530612244841     
  O   -3.2046938775510228       -9.8877551020400745E-002   8.9776530612244869     
  O    3.8453061224489744        4.6511224489795921       -5.6723469387755152     
  O   -5.1746938775510216        1.5311224489795876        3.8876530612244835     
  O  -0.92469387755102161        5.7411224489795885        2.2176530612244854     
  O   -5.1746938775510216        3.1122448979587602E-002  -2.2423469387755155     
  O    3.3553061224489795        1.4711224489795924        6.3476530612244844     
  O    1.7753061224489741        7.3611224489795930        3.9576530612244802     
  O   -6.3546938775510213        4.6011224489795879        8.7976530612244872     
  O   -9.4693877551023320E-002   5.1211224489795910       -5.1723469387755152     
  O   -1.5346938775510210        4.0411224489795927        4.2676530612244825     
  O   -3.5146938775510250        4.4011224489795921       -6.5123469387755115     
  O    9.0153061224489761       0.75112244897959357       -3.1923469387755183     
  O    10.165306122448975        1.1511224489795921        1.2076530612244838     
  O   -5.6146938775510264        2.6611224489795902       -1.2223469387755159     
  O   0.91530612244897469        8.5011224489795865       -5.5123469387755151     
  O    1.8953061224489787        1.7611224489795916        1.2876530612244821     
  O   -1.5246938775510301        1.4311224489795933        6.4676530612244818     
  O   -2.1146938775510264        7.8211224489795939        5.8876530612244835     
  O   -1.0846938775510253        5.0511224489795978        8.6576530612244795     
  O    4.0053061224489781        2.6511224489795921       -3.9323469387755168     
  O   -2.3046938775510242        6.8511224489795879       -1.9023469387755156     
  O   -3.9646938775510208        3.6411224489795870       -3.2223469387755159     
  O    5.9953061224489730        1.5411224489795927        2.6976530612244822     
  O    1.7653061224489761      -0.25887755102041865        3.1176530612244839     
  O    5.2753061224489741       -7.8877551020411829E-002  -6.7423469387755155     
  O    4.7553061224489781        3.9311224489795933       -1.5123469387755151     
  O    7.6853061224489778        1.6111224489795930       0.39765306122448507     
  O    10.565306122448973        3.0811224489795919       -1.9523469387755163     
          95
 t= -8 ps
  O   -7.3533684210526147       -3.8231578947368519       0.42578947368420472     
  O   -7.3933684210526067        7.4368421052631462       -4.3142105263157902     
  O   -7.5533684210526104       0.85684210526314786        1.5457894736842093     
  O   -8.8733684210526107        2.9568421052631493        5.7257894736842090     
  O   -7.7233684210526121        1.0268421052631425        4.1857894736842098     
  O   0.33663157894739015       -8.0731578947368554        2.1457894736842107     
  O  -0.49336842105260814       -9.3931578947368557       -1.4342105263157912     
  O   -5.0333684210526144       -2.3831578947368541       -3.2542105263157914     
  O   -5.0433684210526124       -5.1731578947368533       -2.7042105263157907     
  O   -1.1433684210526138       -1.6531578947368573        6.3057894736842073     
  O   -1.2133684210526141       -5.8631578947368510      -0.82421052631579172     
  O    7.3166315789473870       -5.3431578947368550        1.4457894736842114     
  O    2.7366315789473887       -4.9531578947368544       -3.3142105263157902     
  O   -3.8333684210526116       -1.5031578947368516       0.44578947368420785     
  O    4.9266315789473865       -4.0131578947368567        6.9757894736842090     
  O    3.7666315789473899       -1.7531578947368587       -5.7142105263157923     
  O   -2.7033684210526090       -2.0831578947368570       -4.8542105263157929     
  O   -4.8533684210526147       -1.6631578947368553        4.3257894736842104     
  O    2.0566315789473890       -2.5331578947368527       0.95578947368420941     
  O    1.5366315789473859       -4.3731578947368561        3.8657894736842096     
  O   0.68663157894739868       -5.4931578947368536        1.1557894736842087     
  O    4.9266315789473865       -3.8131578947368538      -0.15421052631579002     
  O   -2.7533684210526133       -7.9931578947368536      -0.67421052631578959     
  O    5.3666315789473984       -1.5431578947368436       -2.1742105263157860     
  O   -2.4633684210526141       -5.6631578947368553       -6.3442105263157913     
  O    3.2966315789473910       -6.0431578947368507        5.3157894736842124     
  O    3.7666315789473899       -7.5631578947368538        2.9157894736842103     
  O    5.3766315789473893       -5.0631578947368538        3.3357894736842084     
  O    3.3366315789473902       -6.1831578947368548       0.40578947368420870     
  O   -6.4633684210526141       -1.5031578947368516        1.1857894736842098     
  O   -2.3033684210526104       -3.8331578947368570        1.0157894736842081     
  O    1.9566315789473876       -2.7331578947368556        6.5657894736842124     
  O    5.1766315789473865       -2.2031578947368544        3.1957894736842078     
  O  -0.62336842105261780       -3.3531578947368530       -6.5442105263157906     
  O   -1.4433684210526110       -4.6431578947368521       -3.1742105263157896     
  O   -1.4033684210526118       -12.063157894736854       -1.5642105263157902     
  O  -0.73336842105261013       -1.6131578947368510        1.4457894736842114     
  O    1.2466315789473867       -9.9531578947368544       0.52578947368420970     
  O   0.77663157894738788       -3.6531578947368573       -1.2142105263157923     
  O   0.35663157894738617       -6.2131578947368524       -5.0742105263157917     
  O   -1.1633684210526098       -3.8431578947368550        4.7557894736842101     
  O    1.4066315789473904       -3.0531578947368558       -4.7142105263157923     
  O   0.46663157894738561        1.7468421052631484       -9.2142105263157923     
  O    2.7866315789473859       0.15684210526314502       -9.0042105263157914     
  O   -5.0933684210526167        1.8568421052631479        1.8757894736842076     
  O   -7.1533684210526118        2.7868421052631476       -1.6142105263157909     
  O    4.0066315789473990        6.1368421052631490      -0.91421052631579158     
  O    8.6866315789473987        3.5768421052631467      -0.71421052631579229     
  O   -4.9433684210526110        10.016842105263144       0.77578947368420970     
  O   -6.1233684210526107        5.5368421052631476       -2.4542105263157907     
  O   0.74663157894738674      -0.85315789473685300       -3.0642105263157902     
  O    5.4666315789473856        2.5568421052631436        1.3557894736842080     
  O    3.0666315789473870        6.1168421052631459       -3.7942105263157906     
  O    1.3066315789473890        2.5868421052631447       -6.1342105263157904     
  O   -1.8433684210526096        1.0668421052631487       0.76578947368420458     
  O    6.6566315789473904       0.17684210526314814       -3.8242105263157917     
  O   -1.2033684210526090       0.32684210526314672       -6.9142105263157916     
  O   0.46663157894738561        1.7468421052631484        9.4057894736842087     
  O    1.8766315789473893        4.1368421052631490       0.90578947368420870     
  O   -1.9533684210526090      -0.25315789473685157       -2.9642105263157923     
  O    2.0066315789473919        1.4668421052631473       -3.2842105263157890     
  O   -6.5633684210526084        4.6668421052631430        5.7757894736842061     
  O   -1.7333684210526101        1.3268421052631467        3.3857894736842091     
  O    1.3166315789473870        3.6468421052631470       -1.6642105263157916     
  O    2.8266315789473779      -0.50315789473685157      -0.55421052631578860     
  O   -2.0733684210526135        1.6668421052631430       -4.8042105263157922     
  O    1.8066315789473890       -3.1578947368515742E-003   5.9357894736842098     
  O   -3.2433684210526081        7.2368421052631433        4.4257894736842047     
  O   -1.6833684210526130        4.4768421052631453       0.56578947368420884     
  O    2.7866315789473859       0.15684210526314502        9.6157894736842096     
  O    4.7466315789473867        4.3568421052631479       -5.3342105263157897     
  O   -4.2733684210526093        1.2368421052631433        4.2257894736842090     
  O   -2.3368421052609278E-002   5.4468421052631442        2.5557894736842108     
  O   -4.2733684210526093      -0.26315789473685669       -1.9042105263157900     
  O    2.8866315789473873        6.7668421052631444        1.5757894736842104     
  O   -4.1533684210526118        7.2068421052631493        1.4057894736842087     
  O   -3.9533684210526090        4.1968421052631442        1.9757894736842090     
  O    4.2566315789473919        1.1768421052631481        6.6857894736842098     
  O   0.80663157894738902        4.8268421052631467       -4.8342105263157897     
  O  -0.63336842105260871        3.7468421052631484        4.6057894736842080     
  O   -2.6133684210526127        4.1068421052631479       -6.1742105263157860     
  O   -4.7133684210526141        2.3668421052631459      -0.88421052631579045     
  O    1.8166315789473870        8.2068421052631422       -5.1742105263157896     
  O    2.7966315789473910        1.4668421052631473        1.6257894736842076     
  O  -0.62336842105261780        1.1368421052631490        6.8057894736842073     
  O    4.9066315789473904        2.3568421052631479       -3.5942105263157913     
  O   -1.4033684210526118        6.5568421052631436       -1.5642105263157902     
  O    1.2466315789473867        8.6668421052631430       0.52578947368420970     
  O   -3.0633684210526084        3.3468421052631427       -2.8842105263157904     
  O   -4.1733684210526150        4.5768421052631467        4.7157894736842110     
  O    6.8966315789473853        1.2468421052631484        3.0357894736842077     
  O    2.6666315789473884      -0.55315789473686294        3.4557894736842094     
  O    6.1766315789473865      -0.37315789473685612       -6.4042105263157900     
  O    5.6566315789473904        3.6368421052631490       -1.1742105263157896     
  O    8.5866315789473902        1.3168421052631487       0.73578947368421055     
         108
 t= -7 ps
  O   -7.3726851851851762       -2.0617592592592686       -3.7456481481481561     
  O   -7.1826851851851785       -4.0417592592592655        1.1743518518518385     
  O   -8.0226851851851748        2.3082407407407288       -9.5356481481481552     
  O   -8.7026851851851745        2.7382407407407356        6.4743518518518428     
  O   -7.5526851851851760       0.80824074074072882        4.9343518518518437     
  O   -1.4826851851851757       -6.9817592592592668        4.3143518518518427     
  O   0.50731481481482632       -8.2917592592592690        2.8943518518518445     
  O  -0.32268518518517197       -9.6117592592592693      -0.68564814814815733     
  O   -3.8226851851851649       -5.3817592592592689        3.2743518518518435     
  O   -4.8626851851851782       -2.6017592592592678       -2.5056481481481576     
  O   -4.8726851851851762       -5.3917592592592669       -1.9556481481481569     
  O  -0.97268518518517766       -1.8717592592592709        7.0543518518518411     
  O   -1.0426851851851779       -6.0817592592592646       -7.5648148148157901E-002
  O    7.4873148148148232       -5.5617592592592686        2.1943518518518452     
  O    2.9073148148148249       -5.1717592592592680       -2.5656481481481563     
  O   -3.6626851851851754       -1.7217592592592652        1.1943518518518417     
  O    3.9373148148148260       -1.9717592592592723       -4.9656481481481585     
  O   -2.5326851851851728       -2.3017592592592706       -4.1056481481481590     
  O   -4.6826851851851785       -1.8817592592592689        5.0743518518518442     
  O    2.2273148148148252       -2.7517592592592663        1.7043518518518432     
  O   -3.3526851851851660       -12.731759259259267       -2.5356481481481552     
  O    1.7073148148148221       -4.5917592592592698        4.6143518518518434     
  O   0.85731481481483485       -5.7117592592592672        1.9043518518518425     
  O    5.0973148148148226       -4.0317592592592675       0.59435185185184380     
  O   -2.5826851851851771       -8.2117592592592672        7.4351851851844231E-002
  O    5.5373148148148346       -1.7617592592592572       -1.4256481481481522     
  O    3.9373148148148260       -7.7817592592592675        3.6643518518518441     
  O    5.5473148148148255       -5.2817592592592675        4.0843518518518422     
  O   -3.6326851851851742       -4.6317592592592689        5.9543518518518432     
  O    3.0573148148148235       -12.071759259259267        2.3243518518518442     
  O    3.5073148148148263       -6.4017592592592685        1.1543518518518425     
  O   -6.2926851851851779       -1.7217592592592652        1.9343518518518437     
  O   -2.1326851851851742       -4.0517592592592706        1.7643518518518420     
  O    2.1273148148148238       -2.9517592592592692        7.3143518518518462     
  O    5.3473148148148226       -2.4217592592592680        3.9443518518518417     
  O    4.7673148148148243       -3.6117592592592658       -7.0256481481481572     
  O   -1.2726851851851748       -4.8617592592592658       -2.4256481481481558     
  O   -1.2326851851851757       -12.281759259259267      -0.81564814814815634     
  O  -0.56268518518517396       -1.8317592592592646        2.1943518518518452     
  O    1.4173148148148229       -10.171759259259268        1.2743518518518435     
  O   -6.3826851851851742       -7.3317592592592682      -0.80564814814815833     
  O   0.94731481481482405       -3.8717592592592709      -0.46564814814815847     
  O   0.52731481481482234       -6.4317592592592661       -4.3256481481481579     
  O  -0.99268518518517368       -4.0617592592592686        5.5043518518518439     
  O    1.5773148148148266       -3.2717592592592695       -3.9656481481481585     
  O   -4.0026851851851788        1.3982407407407322       -7.9456481481481553     
  O   -2.1326851851851742      -0.61175925925925867       -8.5556481481481583     
  O   -4.9226851851851805        1.6382407407407342        2.6243518518518414     
  O   -6.9826851851851757        2.5682407407407339      -0.86564814814815705     
  O    4.1773148148148351        5.9182407407407354      -0.16564814814815776     
  O  -0.32268518518517197        9.0082407407407388      -0.68564814814815733     
  O   -2.7926851851851779        2.8082407407407288        7.6543518518518425     
  O    8.8573148148148348        3.3582407407407331        3.4351851851841531E-002
  O   -1.1126851851851782        8.5282407407407348       -6.1056481481481590     
  O   -5.9526851851851745        5.3182407407407339       -1.7056481481481569     
  O   0.91731481481482291       -1.0717592592592666       -2.3156481481481563     
  O   -1.1926851851851765        6.1782407407407334       -4.6356481481481566     
  O   0.89731481481482689        4.9382407407407314        7.3143518518518462     
  O    3.2373148148148232        5.8982407407407322       -3.0456481481481568     
  O    1.4773148148148252        2.3682407407407311       -5.3856481481481566     
  O   -1.6726851851851734       0.84824074074073508        1.5143518518518384     
  O    6.8273148148148266       -4.1759259259265491E-002  -3.0756481481481579     
  O   -1.0326851851851728       0.10824074074073309       -6.1656481481481578     
  O    2.0473148148148255        3.9182407407407354        1.6543518518518425     
  O   -1.7826851851851728      -0.47175925925926521       -2.2156481481481585     
  O   -4.2026851851851745      -0.76175925925926435       -5.6256481481481586     
  O    2.1773148148148280        1.2482407407407337       -2.5356481481481552     
  O   -6.3926851851851723        4.4482407407407294        6.5243518518518400     
  O   -1.5626851851851740        1.1082407407407331        4.1343518518518430     
  O    1.4873148148148232        3.4282407407407334      -0.91564814814815776     
  O    2.9973148148148141      -0.72175925925926521       0.19435185185184523     
  O    6.7273148148148252        4.6382407407407342       -6.5556481481481583     
  O   -1.9026851851851774        1.4482407407407294       -4.0556481481481583     
  O    1.9773148148148252      -0.22175925925926521        6.6843518518518437     
  O   -3.0726851851851720        7.0182407407407297        5.1743518518518385     
  O   -1.5126851851851768        4.2582407407407317        1.3143518518518427     
  O    4.9173148148148229        4.1382407407407342       -4.5856481481481559     
  O   -4.1026851851851731        1.0182407407407297        4.9743518518518428     
  O   0.14731481481482689        5.2282407407407305        3.3043518518518447     
  O   -4.1026851851851731      -0.48175925925927032       -1.1556481481481562     
  O    9.0473148148148255        2.5582407407407288       -3.5956481481481575     
  O    3.0573148148148235        6.5482407407407308        2.3243518518518442     
  O    8.2273148148148181        1.6282407407407291       -6.0856481481481559     
  O   -3.9826851851851757        6.9882407407407356        2.1543518518518425     
  O   -3.7826851851851728        3.9782407407407305        2.7243518518518428     
  O    2.8473148148148226        6.8482407407407351        5.0443518518518395     
  O   0.97731481481482518        4.6082407407407331       -4.0856481481481559     
  O  -0.46268518518517254        3.5282407407407348        5.3543518518518418     
  O   -2.4426851851851765        3.8882407407407342       -5.4256481481481522     
  O    5.6273148148148238        8.1582407407407302      -0.61564814814815350     
  O   -4.5426851851851779        2.1482407407407322      -0.13564814814815662     
  O    1.9873148148148232        7.9882407407407285       -4.4256481481481558     
  O    3.2173148148148272        9.8682407407407311      -0.37564814814815861     
  O    2.9673148148148272        1.2482407407407337        2.3743518518518414     
  O  -0.45268518518518164       0.91824074074073536        7.5543518518518411     
  O   -6.4226851851851734        2.3382407407407300       -7.0056481481481576     
  O   -6.4526851851851745       0.54824074074073081       -4.1556481481481562     
  O   -1.0426851851851779        7.3082407407407359        6.9743518518518428     
  O    5.0773148148148266        2.1382407407407342       -2.8456481481481575     
  O   -1.2326851851851757        6.3382407407407300      -0.81564814814815634     
  O    3.6573148148148249        8.7282407407407305       -6.4656481481481585     
  O   -2.8926851851851723        3.1282407407407291       -2.1356481481481566     
  O   -4.0026851851851788        4.3582407407407331        5.4643518518518448     
  O    2.8373148148148246      -0.77175925925927658        4.2043518518518432     
  O    6.3473148148148226      -0.59175925925926975       -5.6556481481481562     
  O    5.8273148148148266        3.4182407407407354      -0.42564814814815577     
  O    8.7573148148148263        1.0982407407407351        1.4843518518518444     
  O    11.637314814814822        2.5682407407407339      -0.86564814814815705     
         124
 t= -6 ps
  O   -7.8148387096774385       -3.2528225806451587       0.90467741935482593     
  O   -9.3348387096774346        3.5271774193548424       -12.415322580645169     
  O   -8.6548387096774348        3.0971774193548356       -9.8053225806451678     
  O   -8.0148387096774343        1.4271774193548410        2.0246774193548305     
  O   -9.3348387096774346        3.5271774193548424        6.2046774193548302     
  O   -8.6548387096774348        3.0971774193548356        8.8146774193548296     
  O   -8.1848387096774360        1.5971774193548356        4.6646774193548310     
  O   -2.1148387096774357       -6.1928225806451600        4.0446774193548301     
  O  -0.12483870967743371       -7.5028225806451623        2.6246774193548319     
  O  -0.95483870967743201       -8.8228225806451626      -0.95532258064516995     
  O   -4.4548387096774249       -4.5928225806451621        3.0046774193548309     
  O   -1.6048387096774377       -1.0828225806451641        6.7846774193548285     
  O   -1.6748387096774380       -5.2928225806451579      -0.34532258064517052     
  O    6.8551612903225632       -4.7728225806451618        1.9246774193548326     
  O    7.9551612903225646       -2.3228225806451590       -4.5353225806451682     
  O    2.2751612903225649       -4.3828225806451613       -2.8353225806451690     
  O   -4.2948387096774354      -0.93282258064515844       0.92467741935482906     
  O    3.3051612903225660       -1.1828225806451655       -5.2353225806451711     
  O   -3.1648387096774329       -1.5128225806451638       -4.3753225806451717     
  O   -5.3148387096774385       -1.0928225806451621        4.8046774193548316     
  O    1.5951612903225652       -1.9628225806451596        1.4346774193548306     
  O    1.0751612903225620       -3.8028225806451630        4.3446774193548308     
  O   0.22516129032257481       -4.9228225806451604        1.6346774193548299     
  O    4.4651612903225626       -3.2428225806451607       0.32467741935483119     
  O   -3.2148387096774371       -7.4228225806451604      -0.19532258064516839     
  O    4.9051612903225745      -0.97282258064515048       -1.6953225806451648     
  O    6.4851612903225657       -7.2128225806451596        1.0646774193548296     
  O    3.3051612903225660       -6.9928225806451607        3.3946774193548315     
  O  -0.75483870967743627       -8.4428225806451600       -3.9253225806451688     
  O   -7.1648387096774329       -3.3028225806451630        5.7046774193548302     
  O    4.9151612903225654       -4.4928225806451607        3.8146774193548296     
  O   -4.2648387096774343       -3.8428225806451621        5.6846774193548306     
  O    2.8751612903225663       -5.6128225806451617       0.88467741935482991     
  O   -6.9248387096774380      -0.93282258064515844        1.6646774193548310     
  O   -2.7648387096774343       -3.2628225806451638        1.4946774193548293     
  O    1.4951612903225637       -2.1628225806451624        7.0446774193548336     
  O    4.7151612903225626       -1.6328225806451613        3.6746774193548291     
  O   -6.9748387096774351       -6.3628225806451617        2.6146774193548303     
  O  -0.92483870967743798       -2.3228225806451590        9.5546774193548316     
  O   0.49516129032256373       -6.2128225806451596        6.6146774193548339     
  O   -1.0848387096774417       -2.7828225806451599       -6.0653225806451694     
  O    4.1351612903225643       -2.8228225806451590       -7.2953225806451698     
  O   0.41516129032256543       -8.9228225806451604        6.1146774193548339     
  O    1.3551612903225632       -9.8428225806451621       -4.6953225806451684     
  O    7.2351612903225657       -2.8728225806451633       -7.1653225806451708     
  O   -4.0848387096774346       -6.0628225806451610        7.2946774193548336     
  O    2.5851612903225671       -7.9628225806451596      -0.64532258064517123     
  O   -1.9048387096774348       -4.0728225806451590       -2.6953225806451684     
  O    4.0251612903225649       -5.5928225806451621       -6.4153225806451744     
  O   -1.6748387096774380       -10.522822580645162        6.7046774193548302     
  O    7.1251612903225592       -1.2728225806451618        1.9846774193548313     
  O   -3.9048387096774348       -1.5328225806451599        7.9946774193548293     
  O   -1.1948387096774340       -1.0428225806451579        1.9246774193548326     
  O   -1.0848387096774417       -5.0328225806451599        8.6346774193548299     
  O    9.2451612903225637       -4.0728225806451590        3.4346774193548306     
  O   0.31516129032256401       -3.0828225806451641      -0.73532258064517109     
  O  -0.10483870967743769       -5.6428225806451593       -4.5953225806451705     
  O   -1.6248387096774337       -3.2728225806451618        5.2346774193548313     
  O   0.94516129032256657       -2.4828225806451627       -4.2353225806451711     
  O   -4.6348387096774388        2.1871774193548390       -8.2153225806451680     
  O    6.1351612903225643        4.3671774193548387       -9.4853225806451711     
  O    5.1612903225617401E-003   2.3171774193548416       -8.7353225806451711     
  O    5.7051612903225646        5.5771774193548396       -11.895322580645171     
  O    2.3251612903225620       0.72717741935483815       -8.5253225806451702     
  O   -2.7648387096774343       0.17717741935484810       -8.8253225806451709     
  O    3.5751612903225620        3.4771774193548382       -9.4453225806451684     
  O   -5.5548387096774405        2.4271774193548410        2.3546774193548288     
  O   -7.6148387096774357        3.3571774193548407       -1.1353225806451697     
  O    3.5451612903225751        6.7071774193548421      -0.43532258064517038     
  O   -3.4248387096774380        3.5971774193548356        7.3846774193548299     
  O    8.2251612903225748        4.1471774193548399      -0.23532258064517109     
  O   -1.7448387096774383        9.3171774193548416       -6.3753225806451717     
  O   0.28516129032256288      -0.28282258064515986       -2.5853225806451690     
  O   -1.8248387096774366        6.9671774193548401       -4.9053225806451692     
  O    5.0051612903225617        3.1271774193548367        1.8346774193548292     
  O   0.26516129032256686        5.7271774193548382        7.0446774193548336     
  O    2.6051612903225632        6.6871774193548390       -3.3153225806451694     
  O   0.84516129032256515        3.1571774193548379       -5.6553225806451692     
  O   -2.3048387096774334        1.6371774193548418        1.2446774193548258     
  O   -5.7848387096774374        2.5271774193548424        7.3746774193548319     
  O    6.1951612903225666       0.74717741935484128       -3.3453225806451705     
  O   -3.9848387096774260        6.6771774193548410       -2.8053225806451678     
  O   -1.6648387096774329       0.89717741935483986       -6.4353225806451704     
  O    5.1612903225617401E-003   2.3171774193548416        9.8846774193548299     
  O    1.4151612903225654        4.7071774193548421        1.3846774193548299     
  O   -2.4148387096774329       0.31717741935484156       -2.4853225806451711     
  O   -4.8348387096774346        2.7177419354842414E-002  -5.8953225806451712     
  O    1.5451612903225680        2.0371774193548404       -2.8053225806451678     
  O    2.5151612903225669        5.1671774193548288       -7.4453225806451684     
  O   -2.1948387096774340        1.8971774193548399        3.8646774193548303     
  O   0.85516129032256316        4.2171774193548401       -1.1853225806451704     
  O    2.3651612903225541        6.7177419354841561E-002  -7.5322580645167392E-002
  O    6.0951612903225652        5.4271774193548410       -6.8253225806451709     
  O   -2.5348387096774374        2.2371774193548362       -4.3253225806451709     
  O    1.3451612903225652       0.56717741935484156        6.4146774193548310     
  O   -2.1448387096774368        5.0471774193548384        1.0446774193548301     
  O    2.3251612903225620       0.72717741935483815        10.094677419354831     
  O    4.2851612903225629        4.9271774193548410       -4.8553225806451685     
  O   -4.7348387096774331        1.8071774193548364        4.7046774193548302     
  O   -4.7348387096774331       0.30717741935483645       -1.4253225806451688     
  O    8.4151612903225654        3.3471774193548356       -3.8653225806451701     
  O    2.4251612903225634        7.3371774193548376        2.0546774193548316     
  O    7.5951612903225580        2.4171774193548359       -6.3553225806451685     
  O   -4.4148387096774329        4.7671774193548373        2.4546774193548302     
  O    3.5751612903225620        3.4771774193548382        9.1746774193548291     
  O    3.7951612903225680        1.7471774193548413        7.1646774193548310     
  O   -7.4048387096774348        5.1171774193548458        3.5346774193548320     
  O   0.34516129032256515        5.3971774193548399       -4.3553225806451685     
  O   -1.0948387096774326        4.3171774193548416        5.0846774193548292     
  O   -3.0748387096774366        4.6771774193548410       -5.6953225806451648     
  O    10.605161290322563        1.4271774193548410        2.0246774193548305     
  O   -5.1748387096774380        2.9371774193548390      -0.40532258064516924     
  O    2.3351612903225671        2.0371774193548404        2.1046774193548288     
  O   -1.0848387096774417        1.7071774193548421        7.2846774193548285     
  O   -7.0548387096774334        3.1271774193548367       -7.2753225806451702     
  O    4.4451612903225666        2.9271774193548410       -3.1153225806451701     
  O   -1.8648387096774357        7.1271774193548367       -1.0853225806451690     
  O   -3.5248387096774323        3.9171774193548359       -2.4053225806451692     
  O   -4.6348387096774388        5.1471774193548399        5.1946774193548322     
  O    2.2051612903225646        1.7177419354830192E-002   3.9346774193548306     
  O    5.7151612903225626       0.19717741935483701       -5.9253225806451688     
  O    5.1951612903225666        4.2071774193548421      -0.69532258064516839     
  O    8.1251612903225663        1.8871774193548418        1.2146774193548318     
  O    11.005161290322562        3.3571774193548407       -1.1353225806451697     
         122
 t= -5 ps
  O   -7.5109836065573887       -1.3116393442622964       -4.8906557377049324     
  O   -9.2609836065573887       -1.8416393442622976       -2.7606557377049334     
  O   -8.3409836065573870       -1.5116393442622922        3.0593442622950668     
  O   -7.3209836065573910       -3.2916393442622933        2.9344262295062151E-002
  O   -8.6709836065573853       0.98836065573770782       -3.2506557377049354     
  O   -8.8409836065573870        3.4883606557377078        5.3293442622950664     
  O   -8.1609836065573873        3.0583606557377010        7.9393442622950658     
  O   -7.6909836065573884        1.5583606557377010        3.7893442622950673     
  O   -1.6209836065573882       -6.2316393442622946        3.1693442622950663     
  O   0.36901639344261383       -7.5416393442622969        1.7493442622950681     
  O  -0.46098360655738446       -8.8616393442622972       -1.8306557377049337     
  O   -3.9609836065573774       -4.6316393442622967        2.1293442622950671     
  O   -5.0009836065573907       -1.8516393442622956       -3.6506557377049340     
  O   -5.0109836065573887       -4.6416393442622947       -3.1006557377049333     
  O   -1.1109836065573901       -1.1216393442622987        5.9093442622950647     
  O   -1.1809836065573904       -5.3316393442622925       -1.2206557377049343     
  O   -5.3409836065573870       -9.2216393442622966        4.1593442622950683     
  O    2.7690163934426124       -4.4216393442622959       -3.7106557377049327     
  O   -3.8009836065573879      -0.97163934426229304        4.9344262295065278E-002
  O    3.7990163934426135       -1.2216393442623001       -6.1106557377049349     
  O   -2.6709836065573853       -1.5516393442622984       -5.2506557377049354     
  O   -4.8209836065573910       -1.1316393442622967        3.9293442622950678     
  O    2.0890163934426127       -2.0016393442622942       0.55934426229506684     
  O    1.5690163934426096       -3.8416393442622976        3.4693442622950670     
  O   0.71901639344262236       -4.9616393442622950       0.75934426229506613     
  O    4.9590163934426101       -3.2816393442622953      -0.55065573770493259     
  O   -2.7209836065573896       -7.4616393442622950       -1.0706557377049322     
  O    5.3990163934426221       -1.0116393442622851       -2.5706557377049286     
  O    3.7990163934426135       -7.0316393442622953        2.5193442622950677     
  O   -3.2109836065573845       -10.851639344262296        4.0293442622950622     
  O   -3.6409836065573913       -7.9816393442622946       -3.4706557377049343     
  O    5.4090163934426130       -4.5316393442622953        2.9393442622950658     
  O   -3.7709836065573867       -3.8816393442622967        4.8093442622950668     
  O   -1.5809836065573890       -10.281639344262295        1.8093442622950668     
  O    3.3690163934426138       -5.6516393442622963        9.3442622950661303E-003
  O   -6.4309836065573904      -0.97163934426229304       0.78934426229506727     
  O   -2.2709836065573867       -3.3016393442622984       0.61934426229506556     
  O    1.9890163934426113       -2.2016393442622970        6.1693442622950698     
  O    5.2090163934426101       -1.6716393442622959        2.7993442622950653     
  O  -0.43098360655739043       -2.3616393442622936        8.6793442622950678     
  O    6.5690163934426096       -3.2516393442622942       -3.7106557377049327     
  O   0.98901639344261127       -6.2516393442622942        5.7393442622950701     
  O  -0.59098360655739413       -2.8216393442622945       -6.9406557377049332     
  O    4.6290163934426118       -2.8616393442622936       -8.1706557377049336     
  O   0.90901639344261298       -8.9616393442622950        5.2393442622950701     
  O   -3.5909836065573870       -6.1016393442622956        6.4193442622950698     
  O   -1.4109836065573873       -4.1116393442622936       -3.5706557377049322     
  O    4.5190163934426124       -5.6316393442622967       -7.2906557377049381     
  O   -1.1809836065573904       -10.561639344262296        5.8293442622950664     
  O    7.6190163934426067       -1.3116393442622964        1.1093442622950676     
  O  -0.70098360655738645       -1.0816393442622925        1.0493442622950688     
  O    1.2790163934426104       -9.4216393442622959       0.12934426229506713     
  O  -0.59098360655739413       -5.0716393442622945        7.7593442622950661     
  O   0.80901639344261156       -3.1216393442622987       -1.6106557377049349     
  O   0.38901639344260985       -5.6816393442622939       -5.4706557377049343     
  O   -1.1309836065573862       -3.3116393442622964        4.3593442622950676     
  O    1.4390163934426141       -2.5216393442622973       -5.1106557377049349     
  O    8.1590163934426130        1.8583606557377053       -9.8106557377049342     
  O   0.49901639344260929        2.2783606557377070       -9.6106557377049349     
  O   -5.0609836065573930        2.3883606557377064        1.4793442622950650     
  O   -7.1209836065573882        3.3183606557377061       -2.0106557377049334     
  O   -2.9309836065573904        3.5583606557377010        6.5093442622950661     
  O    8.7190163934426224        4.1083606557377053       -1.1106557377049349     
  O   -6.0909836065573870        6.0683606557377061       -2.8506557377049333     
  O   0.77901639344261042      -0.32163934426229446       -3.4606557377049327     
  O   -4.1409836065573913        2.1483606557377044        9.5293442622950693     
  O   -1.3309836065573890        6.9283606557377055       -5.7806557377049330     
  O    5.4990163934426093        3.0883606557377021       0.95934426229506542     
  O   0.75901639344261440        5.6883606557377036        6.1693442622950698     
  O    2.4190163934426110        8.5383606557377050        7.2393442622950701     
  O    3.0990163934426107        6.6483606557377044       -4.1906557377049332     
  O    1.3390163934426127        3.1183606557377033       -6.5306557377049330     
  O   -1.8109836065573859        1.5983606557377072       0.36934426229506201     
  O   -5.2909836065573899        2.4883606557377078        6.4993442622950681     
  O    6.6890163934426141       0.70836065573770668       -4.2206557377049343     
  O   -3.4909836065573785        6.6383606557377064       -3.6806557377049316     
  O   -1.1709836065573853       0.85836065573770526       -7.3106557377049342     
  O    1.9090163934426130        4.6683606557377075       0.50934426229506613     
  O   -1.9209836065573853       0.27836065573770696       -3.3606557377049349     
  O   -4.3409836065573870       -1.1639344262292184E-002  -6.7706557377049350     
  O    2.0390163934426155        1.9983606557377058       -3.6806557377049316     
  O    3.4490163934426121        6.4683606557377047        6.1593442622950647     
  O   -6.5309836065573847        5.1983606557377016        5.3793442622950636     
  O   -1.7009836065573865        1.8583606557377053        2.9893442622950666     
  O    1.3490163934426107        4.1783606557377055       -2.0606557377049342     
  O    2.8590163934426016        2.8360655737706963E-002 -0.95065573770493117     
  O   -2.0409836065573899        2.1983606557377016       -5.2006557377049347     
  O    2.4890163934426113        10.798360655737703        8.7093442622950690     
  O   -1.6509836065573893        5.0083606557377038       0.16934426229506627     
  O   -2.2709836065573867       0.13836065573771350        8.9193442622950698     
  O    4.7790163934426104        4.8883606557377064       -5.7306557377049323     
  O   -4.2409836065573856        1.7683606557377018        3.8293442622950664     
  O    9.0163934426144010E-003   5.9783606557377027        2.1593442622950683     
  O   -4.2409836065573856       0.26836065573770185       -2.3006557377049326     
  O    8.0890163934426056        2.3783606557377013       -7.2306557377049323     
  O   -3.9209836065573853        4.7283606557377027        1.5793442622950664     
  O    2.7090163934426101        7.5983606557377072        3.8993442622950631     
  O   -6.9109836065573873        5.0783606557377112        2.6593442622950683     
  O   -5.4209836065573853        4.8383606557377021        8.7393442622950701     
  O   0.83901639344261270        5.3583606557377053       -5.2306557377049323     
  O  -0.60098360655738503        4.2783606557377070        4.2093442622950654     
  O   -2.5809836065573890        4.6383606557377064       -6.5706557377049286     
  O    9.9490163934426121       0.98836065573770782       -3.2506557377049354     
  O    11.099016393442611        1.3883606557377064        1.1493442622950667     
  O   -4.6809836065573904        2.8983606557377044       -1.2806557377049330     
  O   0.90901639344261298        9.6583606557377024        5.2393442622950701     
  O    2.8290163934426147        1.9983606557377058        1.2293442622950650     
  O  -0.59098360655739413        1.6683606557377075        6.4093442622950647     
  O   -6.5909836065573870        1.2983606557377030       -5.3006557377049326     
  O   -1.1809836065573904        8.0583606557377081        5.8293442622950664     
  O    4.9390163934426141        2.8883606557377064       -3.9906557377049339     
  O   -1.3709836065573882        7.0883606557377021       -1.9606557377049327     
  O   -3.0309836065573847        3.8783606557377013       -3.2806557377049330     
  O   -4.1409836065573913        5.1083606557377053        4.3193442622950684     
  O    2.6990163934426121       -2.1639344262304405E-002   3.0593442622950668     
  O    6.2090163934426101       0.15836065573770242       -6.8006557377049326     
  O    5.6890163934426141        4.1683606557377075       -1.5706557377049322     
  O    8.6190163934426138        1.8483606557377072       0.33934426229506798     
  O    12.609016393442609       -1.0416393442622933       -8.5906557377049317     
  O    11.499016393442609        3.3183606557377061       -2.0106557377049334     
  O    14.279016393442610       -1.1639344262292184E-002  -6.7706557377049350     
  O    12.029016393442610        1.2983606557377030       -5.3006557377049326     
         118
 t= -4 ps
  O   -7.1033898305084833       -1.2859322033898195       -5.1453389830508449     
  O   -8.8533898305084833       -1.8159322033898206       -3.0153389830508459     
  O   -9.2033898305084847       -5.1859322033898181       -7.9253389830508461     
  O   -7.9333898305084816       -1.4859322033898152        2.8046610169491544     
  O   -6.9133898305084855       -3.2659322033898164      -0.22533898305085032     
  O   -6.9533898305084776        7.9940677966101816       -4.9653389830508452     
  O   -8.2633898305084799        1.0140677966101848       -3.5053389830508479     
  O    2.8966101694915167       -3.2259322033898172       -10.355338983050846     
  O   -2.3389830508484977E-002  -2.3359322033898167       -10.195338983050846     
  O   -5.6033898305084833       -1.0159322033898164       -8.8453389830508442     
  O   -1.2133898305084827       -6.2059322033898177        2.9146610169491538     
  O   0.77661016949151929       -7.5159322033898199        1.4946610169491557     
  O   -3.5533898305084719       -4.6059322033898198        1.8746610169491547     
  O   -4.5933898305084853       -1.8259322033898187       -3.9053389830508465     
  O   -4.6033898305084833       -4.6159322033898178       -3.3553389830508458     
  O  -0.70338983050848469       -1.0959322033898218        5.6546610169491522     
  O  -0.77338983050848498       -5.3059322033898155       -1.4753389830508468     
  O    7.7566101694915162       -4.7859322033898195       0.79466101694915636     
  O    2.8266101694915164       -10.055932203389819        6.9846610169491576     
  O    3.1766101694915179       -4.3959322033898189       -3.9653389830508452     
  O   -3.3933898305084824      -0.94593220338981610      -0.20533898305084719     
  O    4.2066101694915190       -1.1959322033898232       -6.3653389830508473     
  O   -2.2633898305084799       -1.5259322033898215       -5.5053389830508479     
  O   -4.4133898305084855       -1.1059322033898198        3.6746610169491554     
  O    2.4966101694915181       -1.9759322033898172       0.30466101694915437     
  O    1.9766101694915150       -3.8159322033898206        3.2146610169491545     
  O    1.1266101694915278       -4.9359322033898181       0.50466101694915366     
  O    5.3666101694915156       -3.2559322033898184      -0.80533898305084506     
  O   -2.3133898305084841       -7.4359322033898181       -1.3253389830508446     
  O    5.8066101694915275      -0.98593220338980814       -2.8253389830508411     
  O    7.3866101694915187       -7.2259322033898172       -6.5338983050846622E-002
  O    3.7366101694915201       -5.4859322033898152        4.6646610169491574     
  O   0.14661016949151673       -8.4559322033898177       -5.0553389830508451     
  O   -6.2633898305084799       -3.3159322033898206        4.5746610169491539     
  O   -3.2333898305084858       -7.9559322033898177       -3.7253389830508468     
  O    5.8166101694915184       -4.5059322033898184        2.6846610169491534     
  O   -3.3633898305084813       -3.8559322033898198        4.5546610169491544     
  O    3.7766101694915193       -5.6259322033898194      -0.24533898305084634     
  O   -6.8233898305084892       -5.6959322033898196       -6.7353389830508448     
  O   -6.0233898305084850      -0.94593220338981610       0.53466101694915480     
  O   -1.8633898305084813       -3.2759322033898215       0.36466101694915309     
  O    2.3966101694915167       -2.1759322033898201        5.9146610169491574     
  O    5.6166101694915156       -1.6459322033898189        2.5446610169491528     
  O   -6.0733898305084821       -6.3759322033898194        1.4846610169491541     
  O   -2.3389830508484977E-002  -2.3359322033898167        8.4246610169491554     
  O    1.3966101694915167       -6.2259322033898172        5.4846610169491576     
  O  -0.18338983050848867       -2.7959322033898175       -7.1953389830508456     
  O    1.3166101694915184       -8.9359322033898181        4.9846610169491576     
  O    3.4866101694915201       -7.9759322033898172       -1.7753389830508475     
  O   -1.0033898305084819       -4.0859322033898167       -3.8253389830508446     
  O   -4.3533898305084833       -5.4759322033898172       -5.8353389830508462     
  O  -0.77338983050848498       -10.535932203389820        5.5746610169491539     
  O    8.0266101694915122       -1.2859322033898195       0.85466101694915508     
  O   -3.0033898305084819       -1.5459322033898175        6.8646610169491531     
  O  -0.29338983050848100       -1.0559322033898155       0.79466101694915636     
  O    1.6866101694915159       -9.3959322033898189      -0.12533898305084534     
  O  -0.18338983050848867       -5.0459322033898175        7.5046610169491537     
  O    10.146610169491517       -4.0859322033898167        2.3046610169491544     
  O    1.2166101694915170       -3.0959322033898218       -1.8653389830508473     
  O   0.79661016949151531       -5.6559322033898169       -5.7253389830508468     
  O  -0.72338983050848071       -3.2859322033898195        4.1046610169491551     
  O    1.8466101694915196       -2.4959322033898204       -5.3653389830508473     
  O  -0.18338983050848867       -2.7959322033898175        11.424661016949155     
  O   -4.6033898305084833        5.9440677966101845       -7.6053389830508458     
  O   -4.6533898305084875        2.4140677966101833        1.2246610169491525     
  O   -2.5233898305084850        3.5840677966101779        6.2546610169491537     
  O    4.3666101694915227        13.074067796610180        8.1646610169491574     
  O   -5.6833898305084816        6.0940677966101831       -3.1053389830508458     
  O    1.1866101694915159      -0.29593220338981752       -3.7153389830508452     
  O  -0.92338983050848356        6.9540677966101825       -6.0353389830508455     
  O    5.9066101694915147        3.1140677966101791       0.70466101694915295     
  O    1.1666101694915199        5.7140677966101805        5.9146610169491574     
  O    7.0366101694915173        4.3540677966101811        8.0046610169491537     
  O    2.8266101694915164        8.5640677966101819        6.9846610169491576     
  O    3.5066101694915162        6.6740677966101813       -4.4453389830508456     
  O    1.7466101694915181        3.1440677966101802       -6.7853389830508455     
  O   -1.4033898305084804        1.6240677966101842       0.11466101694914954     
  O    5.3666101694915156        15.164067796610183        6.3246610169491539     
  O   -4.8833898305084844        2.5140677966101848        6.2446610169491557     
  O    7.0966101694915196       0.73406779661018362       -4.4753389830508468     
  O   -3.0833898305084730        6.6640677966101833       -3.9353389830508441     
  O    6.6066101694915176        5.5640677966101819        5.5946610169491571     
  O    2.3166101694915184        4.6940677966101845       0.25466101694915366     
  O   -1.5133898305084799       0.30406779661018390       -3.6153389830508473     
  O   -3.9333898305084816        1.4067796610184757E-002  -7.0253389830508475     
  O    2.4466101694915210        2.0240677966101828       -3.9353389830508441     
  O    3.8566101694915176        6.4940677966101816        5.9046610169491522     
  O    3.4166101694915199        5.1540677966101711       -8.5753389830508446     
  O   -1.2933898305084810        1.8840677966101822        2.7346610169491541     
  O    1.7566101694915162        4.2040677966101825       -2.3153389830508466     
  O    3.2666101694915071        5.4067796610183905E-002  -1.2053389830508436     
  O   -1.6333898305084844        2.2240677966101785       -5.4553389830508472     
  O    2.8966101694915167        10.824067796610180        8.4546610169491565     
  O   -1.2433898305084838        5.0340677966101808       -8.5338983050846196E-002
  O   -2.8833898305084844        7.1740677966101813        7.2446610169491557     
  O    5.1866101694915159        4.9140677966101833       -5.9853389830508448     
  O   -3.8333898305084801        1.7940677966101788        3.5746610169491539     
  O   0.41661016949151986        6.0040677966101796        1.9046610169491558     
  O   -3.8333898305084801       0.29406779661017879       -2.5553389830508451     
  O    3.3266101694915164        7.3240677966101799       0.92466101694915537     
  O   -3.5133898305084799        4.7540677966101796        1.3246610169491539     
  O    3.1166101694915156        7.6240677966101842        3.6446610169491507     
  O    1.2466101694915181        5.3840677966101822       -5.4853389830508448     
  O  -0.19338983050847958        4.3040677966101839        3.9546610169491530     
  O   -2.1733898305084836        4.6640677966101833       -6.8253389830508411     
  O   -4.2733898305084850        2.9240677966101813       -1.5353389830508455     
  O    3.2366101694915201        2.0240677966101828       0.97466101694915253     
  O  -0.18338983050848867        1.6940677966101845        6.1546610169491522     
  O   -6.1833898305084816        1.3240677966101799       -5.5553389830508451     
  O  -0.77338983050848498        8.0840677966101850        5.5746610169491539     
  O   0.25661016949151616        5.3140677966101890        8.3446610169491500     
  O    5.3466101694915196        2.9140677966101833       -4.2453389830508463     
  O  -0.96338983050848270        7.1140677966101791       -2.2153389830508452     
  O   -2.6233898305084793        3.9040677966101782       -3.5353389830508455     
  O   -3.7333898305084858        5.1340677966101822        4.0646610169491559     
  O    7.3366101694915145        1.8040677966101839        2.3846610169491527     
  O    3.1066101694915176        4.0677966101725360E-003   2.8046610169491544     
  O    9.0266101694915193        1.8740677966101842        8.4661016949155510E-002
         112
 t= -3 ps
  O   -6.4864285714285757      -0.52732142857141895       -5.2549107142857245     
  O   -8.5264285714285748       -7.2073214285714187        1.9450892857142748     
  O   -7.3164285714285739      -0.72732142857141469        2.6950892857142748     
  O   -8.7664285714285768       -5.2773214285714189        4.0450892857142726     
  O   -6.2964285714285779       -2.5073214285714158      -0.33491071428572994     
  O   -7.6464285714285722        1.7726785714285853       -3.6149107142857275     
  O   -6.4964285714285737        2.1726785714285839       0.78508928571427461     
  O   -7.8164285714285739        4.2726785714285853        4.9650892857142743     
  O   -6.6664285714285754        2.3426785714285785        3.4250892857142752     
  O   0.57357142857142662       -6.5873214285714177       -9.4349107142857243     
  O   0.59357142857142264       -1.5773214285714161       -10.304910714285725     
  O  -0.59642857142857508       -5.4473214285714171        2.8050892857142742     
  O    1.3935714285714269       -6.7573214285714194        1.3850892857142760     
  O   -2.9364285714285643       -3.8473214285714192        1.7650892857142750     
  O   -3.9764285714285776       -1.0673214285714181       -4.0149107142857261     
  O   -3.9864285714285757       -3.8573214285714172       -3.4649107142857254     
  O   -8.6428571428577072E-002 -0.33732142857142122        5.5450892857142726     
  O  -0.15642857142857736       -4.5473214285714150       -1.5849107142857264     
  O    3.7935714285714255       -3.6373214285714184       -4.0749107142857248     
  O   -2.7764285714285748      -0.18732142857141554      -0.31491071428572681     
  O    5.9835714285714232       -2.6973214285714207        6.2150892857142743     
  O    4.8235714285714266      -0.43732142857142264       -6.4749107142857270     
  O   -1.6464285714285722      -0.76732142857142094       -5.6149107142857275     
  O   -3.7964285714285779      -0.34732142857141923        3.5650892857142757     
  O    3.1135714285714258       -1.2173214285714167       0.19508928571427475     
  O    2.5935714285714226       -3.0573214285714201        3.1050892857142749     
  O    1.7435714285714354       -4.1773214285714175       0.39508928571427404     
  O    5.9835714285714232       -2.4973214285714178      -0.91491071428572468     
  O   -1.6964285714285765       -6.6773214285714175       -1.4349107142857243     
  O    6.4235714285714351      -0.22732142857140758       -2.9349107142857207     
  O   -1.4064285714285774       -4.3473214285714192       -7.1049107142857260     
  O    4.3535714285714278       -4.7273214285714147        4.5550892857142777     
  O    4.8235714285714266       -6.2473214285714178        2.1550892857142756     
  O   -5.6464285714285722       -2.5573214285714201        4.4650892857142743     
  O   -2.6164285714285782       -7.1973214285714171       -3.8349107142857264     
  O    6.2335714285714232       -4.7173214285714167       -4.9649107142857254     
  O    6.4335714285714261       -3.7473214285714178        2.5750892857142738     
  O   -2.7464285714285737       -3.0973214285714192        4.4450892857142748     
  O   -5.9164285714285754       -5.0973214285714192        3.9750892857142759     
  O    3.5135714285714243       -2.4673214285714167        8.1550892857142649     
  O    4.3935714285714269       -4.8673214285714188      -0.35491071428572596     
  O   -5.4064285714285774      -0.18732142857141554       0.42508928571427518     
  O   -1.2464285714285737       -2.5173214285714209       0.25508928571427347     
  O    3.0135714285714243       -1.4173214285714195        5.8050892857142777     
  O   -4.6964285714285765       -6.8273214285714197        5.8150892857142757     
  O   -5.4564285714285745       -5.6173214285714188        1.3750892857142745     
  O   0.59357142857142264       -1.5773214285714161        8.3150892857142757     
  O    2.0135714285714243       -5.4673214285714167        5.3750892857142780     
  O   0.43357142857141895       -2.0373214285714170       -7.3049107142857252     
  O    5.6535714285714249       -2.0773214285714161       -8.5349107142857257     
  O    1.9335714285714261       -8.1773214285714175        4.8750892857142780     
  O   -2.5664285714285739       -5.3173214285714181        6.0550892857142777     
  O  -0.38642857142857423       -3.3273214285714161       -3.9349107142857243     
  O   -5.2364285714285757       -8.0673214285714181        8.4150892857142772     
  O    5.5435714285714255       -4.8473214285714192       -7.6549107142857302     
  O    2.3035714285714235       -4.4573214285714187       -8.6849107142857243     
  O   0.32357142857142662      -0.29732142857141497       0.68508928571427674     
  O    2.3035714285714235       -8.6373214285714184      -0.23491071428572496     
  O   0.43357142857141895       -4.2873214285714170        7.3950892857142740     
  O    1.8335714285714246       -2.3373214285714212       -1.9749107142857270     
  O    1.4135714285714229       -4.8973214285714164       -5.8349107142857264     
  O  -0.10642857142857309       -2.5273214285714189        3.9950892857142755     
  O    2.4635714285714272       -1.7373214285714198       -5.4749107142857270     
  O    2.3035714285714235       -4.4573214285714187        9.9350892857142732     
  O   -4.0364285714285799        3.1726785714285839        1.1150892857142729     
  O   -1.9064285714285774        4.3426785714285785        6.1450892857142740     
  O   -5.0664285714285739        6.8526785714285836       -3.2149107142857254     
  O    1.8035714285714235       0.46267857142858304       -3.8249107142857248     
  O    1.7835714285714275        6.4726785714285811        5.8050892857142777     
  O    3.4435714285714241        9.3226785714285825        6.8750892857142780     
  O    4.1235714285714238        7.4326785714285819       -4.5549107142857252     
  O    2.3635714285714258        3.9026785714285808       -6.8949107142857251     
  O  -0.78642857142857281        2.3826785714285847        5.0892857142699199E-003
  O   -4.2664285714285768        3.2726785714285853        6.1350892857142760     
  O    7.7135714285714272        1.4926785714285842       -4.5849107142857264     
  O   -2.4664285714285654        7.4226785714285839       -4.0449107142857237     
  O  -0.14642857142857224        1.6426785714285828       -7.6749107142857262     
  O    7.2235714285714252        6.3226785714285825        5.4850892857142775     
  O    2.9335714285714261        5.4526785714285850       0.14508928571427404     
  O  -0.89642857142857224        1.0626785714285845       -3.7249107142857270     
  O   -3.3164285714285739       0.77267857142858531       -7.1349107142857271     
  O    3.0635714285714286        2.7826785714285833       -4.0449107142857237     
  O    4.4735714285714252        7.2526785714285822        5.7950892857142726     
  O    4.0335714285714275        5.9126785714285717       -8.6849107142857243     
  O   -5.5064285714285717        5.9826785714285791        5.0150892857142715     
  O  -0.67642857142857338        2.6426785714285828        2.6250892857142745     
  O    2.3735714285714238        4.9626785714285830       -2.4249107142857262     
  O    3.8835714285714147       0.81267857142858446       -1.3149107142857233     
  O    7.6135714285714258        6.1726785714285839       -8.0649107142857268     
  O   -1.0164285714285768        2.9826785714285791       -5.5649107142857268     
  O    2.8635714285714258        1.3126785714285845        5.1750892857142752     
  O  -0.62642857142857622        5.7926785714285813      -0.19491071428572582     
  O   -1.2464285714285737       0.92267857142859100        8.5550892857142777     
  O    5.8035714285714235        5.6726785714285839       -6.0949107142857244     
  O   -3.2164285714285725        2.5526785714285793        3.4650892857142743     
  O    1.0335714285714275        6.7626785714285802        1.7950892857142762     
  O   -3.2164285714285725        1.0526785714285793       -2.6649107142857247     
  O    3.9435714285714241        8.0826785714285805       0.81508928571427575     
  O   -2.8964285714285722        5.5126785714285802        1.2150892857142743     
  O   -5.8864285714285742        5.8626785714285887        2.2950892857142762     
  O    1.8635714285714258        6.1426785714285828       -5.5949107142857244     
  O   0.42357142857142804        5.0626785714285845        3.8450892857142733     
  O   -3.6564285714285774        3.6826785714285819       -1.6449107142857251     
  O    3.8535714285714278        2.7826785714285833       0.86508928571427290     
  O   0.43357142857141895        2.4526785714285850        6.0450892857142726     
  O   -5.5664285714285739        2.0826785714285805       -5.6649107142857247     
  O  -0.15642857142857736        8.8426785714285856        5.4650892857142743     
  O    5.9635714285714272        3.6726785714285839       -4.3549107142857260     
  O   -2.0064285714285717        4.6626785714285788       -3.6449107142857251     
  O   -3.1164285714285782        5.8926785714285828        3.9550892857142763     
  O    3.7235714285714252       0.76267857142857309        2.6950892857142748     
  O    6.7135714285714272        4.9526785714285850       -1.9349107142857243     
         120
 t= -2 ps
  O   -9.6015000000000015       -2.1968333333333234        7.0459166666666491     
  O   -6.9314999999999998       -3.3068333333333229        6.8459166666666533     
  O   -7.9314999999999998       -1.0168333333333166        2.3359166666666518     
  O   -9.0215000000000032       -1.2868333333333197        4.7359166666666539     
  O   -6.9115000000000038       -2.7968333333333177      -0.69408333333335293     
  O   -7.1114999999999995        1.8831666666666820       0.42591666666665162     
  O   -8.4314999999999998        3.9831666666666834        4.6059166666666513     
  O   -7.7515000000000001        3.5531666666666766        7.2159166666666508     
  O   -7.2815000000000012        2.0531666666666766        3.0659166666666522     
  O   -4.1499999999999204E-002  -6.8768333333333196       -9.7940833333333472     
  O   -1.2115000000000009       -5.7368333333333190        2.4459166666666512     
  O    8.6484999999999985       -3.3768333333333231       -2.1740833333333498     
  O   0.77850000000000108       -7.0468333333333213        1.0259166666666530     
  O   -5.1499999999997215E-002  -8.3668333333333216       -2.5540833333333488     
  O   -4.1499999999999204E-002  -6.8768333333333196        8.8259166666666502     
  O   -3.5514999999999901       -4.1368333333333211        1.4059166666666520     
  O   -4.5915000000000035       -1.3568333333333200       -4.3740833333333491     
  O   -4.6015000000000015       -4.1468333333333192       -3.8240833333333484     
  O  -0.70150000000000290      -0.62683333333332314        5.1859166666666496     
  O  -0.84150000000000347       -8.8468333333333184       -7.9740833333333505     
  O  -0.77150000000000318       -4.8368333333333169       -1.9440833333333494     
  O    7.7584999999999980       -4.3168333333333209       0.32591666666665375     
  O    8.8584999999999994       -1.8668333333333180       -6.1340833333333471     
  O   -5.6015000000000015      -0.27683333333332172        6.5059166666666499     
  O    3.1784999999999997       -3.9268333333333203       -4.4340833333333478     
  O   -3.3915000000000006      -0.47683333333331746      -0.67408333333334980     
  O    4.2085000000000008      -0.72683333333332456       -6.8340833333333499     
  O   -2.2614999999999981       -1.0568333333333229       -5.9740833333333505     
  O   -4.4115000000000038      -0.63683333333332115        3.2059166666666528     
  O    2.4984999999999999       -1.5068333333333186      -0.16408333333334824     
  O    1.9784999999999968       -3.3468333333333220        2.7459166666666519     
  O    1.1285000000000096       -4.4668333333333194        3.5916666666651054E-002
  O    5.3684999999999974       -2.7868333333333197       -1.2740833333333477     
  O   -2.3115000000000023       -6.9668333333333194       -1.7940833333333472     
  O    7.3885000000000005       -6.7568333333333186      -0.53408333333334923     
  O   -2.0215000000000032       -4.6368333333333211       -7.4640833333333489     
  O    3.7385000000000019       -5.0168333333333166        4.1959166666666547     
  O    2.8984999999999985       -7.3268333333333189        7.9859166666666539     
  O   -6.2614999999999981       -2.8468333333333220        4.1059166666666513     
  O    5.6184999999999974       -5.0068333333333186       -5.3240833333333484     
  O   -3.3614999999999995       -3.3868333333333211        4.0859166666666518     
  O   -6.5315000000000012       -5.3868333333333211        3.6159166666666529     
  O    3.7785000000000011       -5.1568333333333207      -0.71408333333334895     
  O   -6.0215000000000032      -0.47683333333331746        6.5916666666652191E-002
  O   -1.8614999999999995       -2.8068333333333229      -0.10408333333334951     
  O   -4.3815000000000026       -2.8468333333333220        8.2359166666666539     
  O    2.3984999999999985       -1.7068333333333214        5.4459166666666547     
  O    5.6184999999999974       -1.1768333333333203        2.0759166666666502     
  O   -6.0715000000000003       -5.9068333333333207        1.0159166666666515     
  O    6.9784999999999968       -2.7568333333333186       -4.4340833333333478     
  O   -5.6015000000000015      -0.54683333333331774        9.3059166666666542     
  O    1.3984999999999985       -5.7568333333333186        5.0159166666666550     
  O  -0.18150000000000688       -2.3268333333333189       -7.6640833333333482     
  O    5.0384999999999991       -2.3668333333333180       -8.8940833333333487     
  O    8.1385000000000005       -2.4168333333333223       -8.7640833333333497     
  O    3.4885000000000019       -7.5068333333333186       -2.2440833333333501     
  O   -1.0015000000000001       -3.6168333333333180       -4.2940833333333472     
  O    4.9284999999999997       -5.1368333333333211       -8.0140833333333532     
  O   -3.0015000000000001       -1.0768333333333189        6.3959166666666505     
  O    1.6884999999999977       -4.7468333333333206       -9.0440833333333472     
  O  -0.29149999999999920      -0.58683333333331689       0.32591666666665375     
  O  -0.18150000000000688       -4.5768333333333189        7.0359166666666511     
  O    10.148499999999999       -3.6168333333333180        1.8359166666666518     
  O    1.2184999999999988       -2.6268333333333231       -2.3340833333333499     
  O   0.79849999999999710       -5.1868333333333183       -6.1940833333333494     
  O  -0.72149999999999892       -2.8168333333333209        3.6359166666666525     
  O    1.8485000000000014       -2.0268333333333217       -5.8340833333333499     
  O    1.5985000000000085        8.1131666666666789       -9.5940833333333480     
  O    2.8284999999999982        9.0331666666666806       -12.104083333333348     
  O   -4.6515000000000057        2.8831666666666820       0.75591666666664992     
  O    4.4485000000000099        7.1631666666666831       -2.0340833333333492     
  O   -5.1499999999997215E-002   10.253166666666687       -2.5540833333333488     
  O   -2.5215000000000032        4.0531666666666766        5.7859166666666511     
  O    1.1884999999999977       0.17316666666668112       -4.1840833333333478     
  O   -3.7315000000000040        2.6431666666666800        8.8059166666666542     
  O    1.1685000000000016        6.1831666666666791        5.4459166666666547     
  O    3.0085000000000051        4.2331666666666834        3.2159166666666508     
  O    3.5084999999999980        7.1431666666666800       -4.9140833333333482     
  O    1.7484999999999999        3.6131666666666789       -7.2540833333333481     
  O   -1.4014999999999986        2.0931666666666828      -0.35408333333335307     
  O   -4.8815000000000026        2.9831666666666834        5.7759166666666530     
  O  -0.76149999999999807        1.3531666666666808       -8.0340833333333492     
  O    6.6084999999999994        6.0331666666666806        5.1259166666666545     
  O    2.3185000000000002        5.1631666666666831      -0.21408333333334895     
  O   -1.5114999999999981       0.77316666666668254       -4.0840833333333499     
  O   -3.9314999999999998       0.48316666666668340       -7.4940833333333501     
  O    2.4485000000000028        2.4931666666666814       -4.4040833333333467     
  O    3.8584999999999994        6.9631666666666803        5.4359166666666496     
  O    3.4185000000000016        5.6231666666666698       -9.0440833333333472     
  O   -1.2914999999999992        2.3531666666666808        2.2659166666666515     
  O    1.7584999999999980        4.6731666666666811       -2.7840833333333492     
  O    3.2684999999999889       0.52316666666668254       -1.6740833333333462     
  O   -1.6315000000000026        2.6931666666666771       -5.9240833333333498     
  O    2.2484999999999999        1.0231666666666825        4.8159166666666522     
  O    5.8384999999999962        3.9931666666666814        3.4159166666666501     
  O   -1.2415000000000020        5.5031666666666794      -0.55408333333334880     
  O    3.2284999999999968        1.1831666666666791        8.4959166666666519     
  O   -1.8614999999999995       0.63316666666668908        8.1959166666666547     
  O   -3.8314999999999984        2.2631666666666774        3.1059166666666513     
  O   0.41850000000000165        6.4731666666666783        1.4359166666666532     
  O   -3.8314999999999984       0.76316666666667743       -3.0240833333333477     
  O    3.3284999999999982        7.7931666666666786       0.45591666666665276     
  O   -3.5114999999999981        5.2231666666666783       0.85591666666665134     
  O    4.4784999999999968        3.9331666666666791        7.5759166666666502     
  O    4.6985000000000028        2.2031666666666823        5.5659166666666522     
  O    3.1184999999999974        8.0931666666666828        3.1759166666666481     
  O  -0.19149999999999778        4.7731666666666825        3.4859166666666503     
  O   -4.2715000000000032        3.3931666666666800       -2.0040833333333481     
  O    1.3185000000000002        10.153166666666678        4.5159166666666550     
  O    3.2385000000000019        2.4931666666666814       0.50591666666664992     
  O  -0.18150000000000688        2.1631666666666831        5.6859166666666496     
  O   -6.1814999999999998        1.7931666666666786       -6.0240833333333477     
  O    5.3485000000000014        3.3831666666666820       -4.7140833333333489     
  O  -0.96150000000000091        7.5831666666666777       -2.6840833333333478     
  O   -2.6214999999999975        4.3731666666666769       -4.0040833333333481     
  O   -3.7315000000000040        5.6031666666666808        3.5959166666666533     
  O    3.1084999999999994       0.47316666666667118        2.3359166666666518     
  O    6.6184999999999974       0.65316666666667800       -7.5240833333333477     
  O    6.0985000000000014        4.6631666666666831       -2.2940833333333472     
  O   -6.1514999999999986        3.5831666666666777        9.7459166666666519     
         123
 t= -1 ps
  O   -9.0128455284553013       -1.7547967479674682        3.0831707317073089     
  O   -9.5528455284553004       -4.3547967479674696        2.5831707317073089     
  O   -8.1828455284553030       -1.5547967479674725        13.753170731707307     
  O   -8.1928455284553010        1.1452032520325304        1.1731707317073088     
  O   -8.3628455284553027        1.3152032520325250        3.8131707317073094     
  O   -1.1228455284553007       -7.6147967479674712       -9.0468292682926901     
  O    3.8871544715446902       -1.3047967479674725       -10.916829268292691     
  O    4.2871544715446959       -3.7247967479674742       -12.016829268292691     
  O    1.8171544715446970       -3.4947967479674702       -10.076829268292691     
  O    1.3171544715446970       -2.4447967479674730       -12.426829268292691     
  O   -2.2928455284553024       -6.4747967479674706        3.1931707317073084     
  O    7.5671544715446970       -4.1147967479674747       -1.4268292682926926     
  O   -4.6328455284552916       -4.8747967479674728        2.1531707317073092     
  O   -5.6728455284553050       -2.0947967479674716       -3.6268292682926919     
  O   -1.7828455284553044       -1.3647967479674747        5.9331707317073068     
  O   -1.8528455284553047       -5.5747967479674685       -1.1968292682926922     
  O    6.6771544715446964       -5.0547967479674725        1.0731707317073109     
  O   -6.6828455284553030       -1.0147967479674733        7.2531707317073071     
  O    5.6371544715446973       -7.7847967479674729       -3.0068292682926909     
  O    2.0971544715446981       -4.6647967479674719       -3.6868292682926906     
  O   -4.4728455284553021       -1.2147967479674691        7.3170731707307368E-002
  O    4.2871544715446959       -3.7247967479674742        6.6031707317073085     
  O    3.1271544715446993       -1.4647967479674762       -6.0868292682926928     
  O   -3.3428455284552996       -1.7947967479674745       -5.2268292682926933     
  O   -5.4928455284553053       -1.3747967479674728        3.9531707317073099     
  O    1.4171544715446984       -2.2447967479674702       0.58317073170730893     
  O   0.89715447154469530       -4.0847967479674736        3.4931707317073091     
  O    4.7154471544708088E-002  -5.2047967479674710       0.78317073170730822     
  O    4.2871544715446959       -3.5247967479674713      -0.52682926829269050     
  O    4.7271544715447078       -1.2547967479674611       -2.5468292682926865     
  O    6.3071544715446990       -7.4947967479674702       0.21317073170730794     
  O   -3.1028455284553047       -5.3747967479674728       -6.7168292682926918     
  O    8.6571544715447004       -6.4247967479674699       -1.8868292682926899     
  O    2.6571544715447004       -5.7547967479674682        4.9431707317073119     
  O   -7.3428455284552996       -3.5847967479674736        4.8531707317073085     
  O    4.5371544715446959       -5.7447967479674702       -4.5768292682926912     
  O   -4.4428455284553010       -4.1247967479674728        4.8331707317073089     
  O    2.6971544715446996       -5.8947967479674723        3.3170731707308221E-002
  O   -7.1028455284553047       -1.2147967479674691       0.81317073170730936     
  O   -2.9428455284553010       -3.5447967479674745       0.64317073170730765     
  O    1.3171544715446970       -2.4447967479674730        6.1931707317073119     
  O    4.5371544715446959       -1.9147967479674719        2.8231707317073074     
  O    5.8971544715446953       -3.4947967479674702       -3.6868292682926906     
  O   -6.6828455284553030       -1.2847967479674693        10.053170731707311     
  O   -1.2628455284553084       -3.0647967479674705       -6.9168292682926911     
  O    3.9571544715446976       -3.1047967479674696       -8.1468292682926915     
  O    7.0571544715446990       -3.1547967479674739       -8.0168292682926925     
  O    8.1571544715447004       -6.3047967479674725        4.4331707317073068     
  O    2.4071544715447004       -8.2447967479674702       -1.4968292682926929     
  O   -2.0828455284553016       -4.3547967479674696       -3.5468292682926901     
  O    3.8471544715446981       -5.8747967479674728       -7.2668292682926960     
  O    6.9471544715446925       -1.5547967479674725        1.1331707317073096     
  O   -4.0828455284553016       -1.8147967479674705        7.1431707317073077     
  O   0.60715447154469615       -5.4847967479674722       -8.2968292682926901     
  O   -1.3728455284553007       -1.3247967479674685        1.0731707317073109     
  O    9.0671544715446970       -4.3547967479674696        2.5831707317073089     
  O   0.13715447154469729       -3.3647967479674747       -1.5868292682926928     
  O  -0.28284552845530442       -5.9247967479674699       -5.4468292682926922     
  O   -1.8028455284553004       -3.5547967479674725        4.3831707317073096     
  O   0.76715447154469985       -2.7647967479674733       -5.0868292682926928     
  O   -5.6728455284553050       -2.0947967479674716        14.993170731707309     
  O   -7.7128455284553041       -3.2647967479674733        11.333170731707305     
  O  -0.17284552845530499        2.0352032520325309       -9.5868292682926928     
  O    2.1471544715446953       0.44520325203252753       -9.3768292682926919     
  O   -1.2628455284553084        1.4252032520325315       -12.186829268292691     
  O  -0.82284552845530357        5.0452032520325361       -9.9968292682926929     
  O   -5.7328455284553073        2.1452032520325304        1.5031707317073071     
  O    3.3671544715447084        6.4252032520325315       -1.2868292682926921     
  O   0.51715447154470695        7.3752032520325272        9.7731707317073031     
  O   -3.6028455284553047        3.3152032520325250        6.5331707317073082     
  O   0.10715447154469615      -0.56479674796747048       -3.4368292682926906     
  O   -4.8128455284553056        1.9052032520325284        9.5531707317073113     
  O   -2.0028455284553033        6.6852032520325295       -5.7568292682926909     
  O    4.8271544715446950        2.8452032520325261       0.98317073170730751     
  O    8.7154471544700129E-002   5.4452032520325275        6.1931707317073119     
  O    5.9571544715446976        4.0852032520325281        8.2831707317073082     
  O    1.7471544715446967        8.2952032520325290        7.2631707317073122     
  O   0.66715447154469842        2.8752032520325272       -6.5068292682926909     
  O   -2.4828455284553002        1.3552032520325312       0.39317073170730410     
  O    6.5971544715446981        6.7452032520325389       -1.1768292682926926     
  O   -5.9628455284553041        2.2452032520325318        6.5231707317073102     
  O    6.0171544715446998       0.46520325203253066       -4.1968292682926922     
  O   -1.8428455284552996       0.61520325203252924       -7.2868292682926921     
  O    5.5271544715446979        5.2952032520325290        5.8731707317073116     
  O    1.2371544715446987        4.4252032520325315       0.53317073170730822     
  O   -2.5928455284552996        3.5203252032530941E-002  -3.3368292682926928     
  O   -5.0128455284553013      -0.25479674796746821       -6.7468292682926929     
  O    1.3671544715447013        1.7552032520325298       -3.6568292682926895     
  O    2.7771544715446979        6.2252032520325287        6.1831707317073068     
  O   -7.2028455284552990        4.9552032520325255        5.4031707317073057     
  O   -2.3728455284553007        1.6152032520325292        3.0131707317073086     
  O   0.67715447154469643        3.9352032520325295       -2.0368292682926921     
  O    2.1871544715446873      -0.21479674796746906      -0.92682926829268908     
  O    6.6771544715446964        5.2952032520325290        1.4631707317073079     
  O    5.9171544715446984        5.1452032520325304       -7.6768292682926926     
  O   -2.7128455284553041        1.9552032520325255       -5.1768292682926926     
  O    1.1671544715446984       0.28520325203253094        5.5631707317073094     
  O   -2.3228455284553036        4.7652032520325278       0.19317073170730836     
  O   -2.9428455284553010      -0.10479674796746252        8.9431707317073119     
  O    5.6171544715447013        8.0152032520325278        1.9931707317073091     
  O    4.1071544715446962        4.6452032520325304       -5.7068292682926902     
  O   -4.9128455284552999        1.5252032520325258        3.8531707317073085     
  O  -0.66284552845529987        5.7352032520325267        2.1831707317073104     
  O   -4.9128455284552999        2.5203252032525825E-002  -2.2768292682926905     
  O    2.2471544715446967        7.0552032520325270        1.2031707317073099     
  O    5.0471544715447010        7.7752032520325258       -8.0368292682926921     
  O   -4.5928455284552996        4.4852032520325267        1.6031707317073085     
  O    2.0371544715446959        7.3552032520325312        3.9231707317073052     
  O   0.16715447154469842        5.1152032520325292       -5.2068292682926902     
  O   -1.2728455284552993        4.0352032520325309        4.2331707317073075     
  O   -3.2528455284553033        4.3952032520325304       -6.5468292682926865     
  O    5.4871544715446987        9.9852032520325338        3.8831707317073096     
  O    5.0371544715446888        7.9452032520325204       -5.3668292682926904     
  O   -5.3528455284553047        2.6552032520325284       -1.2568292682926909     
  O    2.1571544715447004        1.7552032520325298        1.2531707317073071     
  O   -1.2628455284553084        1.4252032520325315        6.4331707317073068     
  O   -1.8528455284553047        7.8152032520325321        5.8531707317073085     
  O    4.2671544715446998        2.6452032520325304       -3.9668292682926918     
  O   -3.7028455284552990        3.6352032520325253       -3.2568292682926909     
  O    2.0271544715446979      -0.26479674796748043        3.0831707317073089     
  O    5.0171544715446998        3.9252032520325315       -1.5468292682926901     
  O   -5.0128455284553013      -0.25479674796746821        11.873170731707312     
  O   -7.2328455284553002        2.8452032520325261        10.493170731707309     
         139
 t= 0 ps
  O   -7.3048201438849176      -0.43496402877696738       -4.4125899280575531     
  O   -8.1348201438849159      -0.63496402877696312        3.5374100719424462     
  O   -9.2248201438849193      -0.90496402877696625        5.9374100719424483     
  O   -7.1148201438849199       -2.4149640287769643       0.50741007194244148     
  O   -8.6748201438849151       -3.2349640287769645        3.0374100719424462     
  O   -7.3048201438849176      -0.43496402877696738        14.207410071942444     
  O   -9.9648201438849142       -1.4849640287769645        13.687410071942448     
  O   -9.7848201438849145        1.6550359712230360        6.7974100719424477     
  O   -7.3148201438849156        2.2650359712230355        1.6274100719424460     
  O   -8.6348201438849159        4.3650359712230369        5.8074100719424457     
  O   -7.4848201438849173        2.4350359712230301        4.2674100719424466     
  O   -9.7948201438849196        2.7250359712230363       0.81741007194244730     
  O  -0.24482014388491535       -6.4949640287769661       -8.5925899280575528     
  O    4.1651798561150883       -4.6949640287769654       -9.7225899280575554     
  O    5.1651798561150812       -2.6049640287769691       -11.562589928057553     
  O    2.6951798561150824       -6.9449640287769654       -9.4325899280575527     
  O    2.6951798561150824       -2.3749640287769651       -9.6225899280575540     
  O    2.1951798561150824       -1.3249640287769680       -11.972589928057554     
  O  -0.22482014388491933       -1.4849640287769645       -9.4625899280575538     
  O    1.1951798561150824       -5.3749640287769651       -12.402589928057553     
  O  -0.38482014388492303       -4.1949640287769654       -10.382589928057556     
  O    8.4451798561150824       -2.9949640287769697      -0.97258992805755540     
  O   -3.7548201438849063       -3.7549640287769677        2.6074100719424465     
  O   -4.7948201438849196      -0.97496402877696653       -3.1725899280575547     
  O  -0.90482014388491905      -0.24496402877696966        6.3874100719424440     
  O   -1.0448201438849196       -8.4649640287769650       -6.7725899280575561     
  O  -0.97482014388491933       -4.4549640287769634      -0.74258992805755497     
  O    7.5551798561150818       -3.9349640287769674        1.5274100719424482     
  O   -1.1248201438849179       -10.814964028776966       -5.3025899280575537     
  O   -5.8048201438849176       0.10503597122303177        7.7074100719424443     
  O    6.5151798561150827       -6.6649640287769678       -2.5525899280575537     
  O    2.9751798561150835       -3.5449640287769668       -3.2325899280575534     
  O   -3.5948201438849168       -9.4964028776963971E-002  0.52741007194244460     
  O    4.0051798561150846      -0.34496402877697108       -5.6325899280575555     
  O   -2.4648201438849142      -0.67496402877696937       -4.7725899280575561     
  O   -4.6148201438849199      -0.25496402877696767        4.4074100719424472     
  O    2.2951798561150838       -1.1249640287769651        1.0374100719424462     
  O    1.7751798561150807       -2.9649640287769685        3.9474100719424463     
  O   0.92517985611509346       -4.0849640287769660        1.2374100719424455     
  O    7.2351798561150815       -6.2249640287769665       -7.5925899280575528     
  O    5.1651798561150812       -2.4049640287769662       -7.2589928057553266E-002
  O    5.6051798561150932      -0.13496402877695601       -2.0925899280575493     
  O    7.1851798561150844       -6.3749640287769651       0.66741007194244517     
  O   -2.2248201438849193       -4.2549640287769677       -6.2625899280575545     
  O    9.5351798561150858       -5.3049640287769648       -1.4325899280575527     
  O    4.0051798561150846       -6.1549640287769662        2.9974100719424470     
  O   -5.4820143884917627E-002  -7.6049640287769655       -4.3225899280575533     
  O   -6.4648201438849142       -2.4649640287769685        5.3074100719424457     
  O    5.4151798561150812       -4.6249640287769651       -4.1225899280575540     
  O    5.6151798561150841       -3.6549640287769662        3.4174100719424452     
  O   -3.5648201438849156       -3.0049640287769677        5.2874100719424462     
  O    3.5751798561150849       -4.7749640287769672       0.48741007194244546     
  O   -6.2248201438849193       -9.4964028776963971E-002   1.2674100719424466     
  O   -2.0648201438849156       -2.4249640287769694        1.0974100719424449     
  O   -4.5848201438849188       -2.4649640287769685        9.4374100719424483     
  O    5.4151798561150812      -0.79496402877696681        3.2774100719424446     
  O   -6.2748201438849165       -5.5249640287769672        2.2174100719424459     
  O  -0.22482014388491933       -1.4849640287769645        9.1574100719424472     
  O    6.7751798561150807       -2.3749640287769651       -3.2325899280575534     
  O   -5.8048201438849176      -0.16496402877696426        10.507410071942449     
  O    1.1951798561150824       -5.3749640287769651        6.2174100719424494     
  O  -0.38482014388492303       -1.9449640287769654       -6.4625899280575538     
  O    4.8351798561150829       -1.9849640287769645       -7.6925899280575543     
  O    2.0551798561150818       -9.0049640287769677       -5.0925899280575528     
  O   -3.3848201438849159       -5.2249640287769665        6.8974100719424492     
  O    3.2851798561150858       -7.1249640287769651       -1.0425899280575557     
  O   -1.2048201438849162       -3.2349640287769645       -3.0925899280575528     
  O   -4.5548201438849176       -4.6249640287769651       -5.1025899280575544     
  O    4.7251798561150835       -4.7549640287769677       -6.8125899280575588     
  O   -3.2048201438849162      -0.69496402877696539        7.5974100719424449     
  O    1.4851798561150815       -4.3649640287769671       -7.8425899280575528     
  O  -0.49482014388491535      -0.20496402877696340        1.5274100719424482     
  O  -0.38482014388492303       -4.1949640287769654        8.2374100719424455     
  O    9.9451798561150824       -3.2349640287769645        3.0374100719424462     
  O    1.0151798561150827       -2.2449640287769697       -1.1325899280575555     
  O   0.59517985611508095       -4.8049640287769648       -4.9925899280575550     
  O  -0.92482014388491507       -2.4349640287769674        4.8374100719424469     
  O    1.6451798561150852       -1.6449640287769682       -4.6325899280575555     
  O   -6.8348201438849188       -2.1449640287769682        11.787410071942443     
  O    1.4851798561150815       -4.3649640287769671        10.777410071942445     
  O   0.96517985611508550        6.5650359712230326       -11.972589928057554     
  O   0.70517985611508038        3.1550359712230360       -9.1325899280575555     
  O    3.6551798561150832        7.3450359712230338       -11.982589928057553     
  O    2.0451798561150838        1.4050359712230360       -12.602589928057554     
  O    3.0251798561150807        1.5650359712230326       -8.9225899280575547     
  O  -0.38482014388492303        2.5450359712230366       -11.732589928057553     
  O    5.5179856115081805E-002   6.1650359712230411       -9.5425899280575557     
  O   -4.8548201438849219        3.2650359712230355        1.9574100719424443     
  O    4.2451798561150937        7.5450359712230366      -0.83258992805755483     
  O   -2.7248201438849193        4.4350359712230301        6.9874100719424455     
  O   0.98517985611508152       0.55503597122303461       -2.9825899280575534     
  O   -3.9348201438849202        3.0250359712230335        10.007410071942449     
  O    5.7051798561150804        3.9650359712230312        1.4374100719424447     
  O   0.96517985611508550        6.5650359712230326        6.6474100719424492     
  O    2.8051798561150889        4.6150359712230369        4.4174100719424452     
  O    3.3051798561150818        7.5250359712230335       -3.7125899280575538     
  O    1.5451798561150838        3.9950359712230323       -6.0525899280575537     
  O   -1.6048201438849148        2.4750359712230363       0.84741007194244133     
  O   -5.0848201438849188        3.3650359712230369        6.9774100719424474     
  O    6.8951798561150852        1.5850359712230357       -3.7425899280575550     
  O  -0.96482014388491422        1.7350359712230343       -6.8325899280575548     
  O   0.70517985611508038        3.1550359712230360        9.4874100719424455     
  O    2.1151798561150841        5.5450359712230366       0.98741007194244546     
  O   -1.7148201438849142        1.1550359712230360       -2.8825899280575555     
  O   -4.1348201438849159       0.86503597122303688       -6.2925899280575557     
  O    2.2451798561150866        2.8750359712230349       -3.2025899280575523     
  O   -6.3248201438849136        6.0750359712230306        5.8574100719424429     
  O   -1.4948201438849154        2.7350359712230343        3.4674100719424459     
  O    1.5551798561150818        5.0550359712230346       -1.5825899280575548     
  O    3.0651798561150727       0.90503597122303603      -0.47258992805755184     
  O    7.5551798561150818        6.4150359712230340        1.9174100719424452     
  O    6.7951798561150838        6.2650359712230355       -7.2225899280575554     
  O   -1.8348201438849188        3.0750359712230306       -4.7225899280575554     
  O    2.0451798561150838        1.4050359712230360        6.0174100719424466     
  O    5.6351798561150801        4.3750359712230349        4.6174100719424445     
  O   -1.4448201438849182        5.8850359712230329       0.64741007194244560     
  O   -2.0648201438849156        1.0150359712230426        9.3974100719424492     
  O   -1.3748201438849179        9.2150359712230312        2.2874100719424462     
  O    6.4951798561150866        9.1350359712230329        2.4474100719424463     
  O    4.9851798561150815        5.7650359712230355       -5.2525899280575530     
  O   -4.0348201438849145        2.6450359712230309        4.3074100719424457     
  O   0.21517985611508550        6.8550359712230318        2.6374100719424476     
  O   -4.0348201438849145        1.1450359712230309       -1.8225899280575533     
  O    3.1251798561150821        8.1750359712230320        1.6574100719424472     
  O   -3.7148201438849142        5.6050359712230318        2.0574100719424457     
  O    4.4951798561150866        2.5850359712230357        6.7674100719424466     
  O    2.9151798561150812        8.4750359712230363        4.3774100719424425     
  O   -6.7048201438849162        5.9550359712230403        3.1374100719424476     
  O    1.0451798561150838        6.2350359712230343       -4.7525899280575530     
  O  -0.39482014388491393        5.1550359712230360        4.6874100719424447     
  O   -4.4748201438849193        3.7750359712230335      -0.80258992805755369     
  O    3.0351798561150858        2.8750359712230349        1.7074100719424443     
  O  -0.38482014388492303        2.5450359712230366        6.8874100719424440     
  O   -2.8248201438849136        4.7550359712230303       -2.8025899280575537     
  O    2.9051798561150832       0.85503597122302466        3.5374100719424462     
  O    6.4151798561150812        1.0350359712230315       -6.3225899280575533     
  O   -4.1348201438849159       0.86503597122303688        12.327410071942449     
  O   -6.3548201438849148        3.9650359712230312        10.947410071942446     
  O    11.885179856115080       -5.0049640287769677        4.8174100719424473     
         152
 t= 1 ps
  O   -9.6102631578947637      -0.83401315789473074        3.8754605263157913     
  O   -8.5902631578947677       -2.6140131578947319       0.84546052631578661     
  O   -11.730263157894761        2.5359868421052667        9.6254605263157877     
  O   -8.7902631578947634        2.0659868421052678        1.9654605263157912     
  O   -10.110263157894764        4.1659868421052693        6.1454605263157909     
  O   -9.4302631578947640        3.7359868421052624        8.7554605263157903     
  O   -8.9602631578947651        2.2359868421052624        4.6054605263157917     
  O   -11.270263157894767        2.5259868421052687        1.1554605263157924     
  O   -11.800263157894761        3.0559868421052627        12.205460526315793     
  O   -1.7202631578947631       -6.6940131578947337       -8.2545394736842077     
  O    2.6897368421052406       -4.8940131578947330       -9.3845394736842103     
  O    3.6897368421052334       -2.8040131578947367       -11.224539473684208     
  O   -3.9702631578947631       -5.6440131578947330       -9.0145394736842093     
  O    2.0597368421052380       -4.8340131578947307       -12.884539473684208     
  O    1.2197368421052346       -7.1440131578947330       -9.0945394736842076     
  O    4.1397368421052363       -3.8540131578947339       -14.864539473684209     
  O    1.2197368421052346       -2.5740131578947327       -9.2845394736842088     
  O   0.71973684210523459       -1.5240131578947356       -11.634539473684208     
  O    3.9397368421052334      -0.99401315789473443       -15.004539473684211     
  O   -1.7002631578947671       -1.6840131578947322       -9.1245394736842087     
  O    6.3497368421052300      -0.63401315789473500       -16.694539473684209     
  O   -1.8602631578947708       -4.3940131578947330       -10.044539473684210     
  O    6.9697368421052346       -3.1940131578947373      -0.63453947368421026     
  O   -6.2702631578947674       -1.1740131578947341       -2.8345394736842096     
  O   -6.2802631578947654       -3.9640131578947333       -2.2845394736842088     
  O   -2.3802631578947668      -0.44401315789473728        6.7254605263157892     
  O   -2.5202631578947674       -8.6640131578947326       -6.4345394736842110     
  O    7.8297368421052340       -7.2240131578947349       -3.3445394736842076     
  O   -2.4502631578947671       -4.6540131578947310      -0.40453947368420984     
  O    4.3497368421052371       -6.0240131578947356        6.5654605263157926     
  O    6.0797368421052340       -4.1340131578947350        1.8654605263157933     
  O    8.0897368421052320       -1.1640131578947361       -1.9445394736842090     
  O   -7.2802631578947654       -9.4013157894735855E-002   8.0454605263157895     
  O    5.0397368421052349       -6.8640131578947354       -2.2145394736842086     
  O    1.4997368421052357       -3.7440131578947344       -2.8945394736842083     
  O   -5.0702631578947646      -0.29401315789473159       0.86546052631578974     
  O    3.6897368421052334       -2.8040131578947367        7.3954605263157909     
  O    2.5297368421052369      -0.54401315789473870       -5.2945394736842104     
  O   -3.9402631578947620      -0.87401315789473699       -4.4345394736842110     
  O   -6.0902631578947677      -0.45401315789473529        4.7454605263157923     
  O   0.81973684210523601       -1.3240131578947327        1.3754605263157913     
  O   0.29973684210523288       -3.1640131578947361        4.2854605263157914     
  O  -0.55026315789475433       -4.2840131578947336        1.5754605263157906     
  O    5.7597368421052337       -6.4240131578947341       -7.2545394736842077     
  O    3.6897368421052334       -2.6040131578947339       0.26546052631579187     
  O    4.1297368421052454      -0.33401315789472363       -1.7545394736842042     
  O    5.7097368421052366       -6.5740131578947327        1.0054605263157903     
  O    6.0797368421052340       -12.404013157894735        2.2554605263157903     
  O   -3.7002631578947671       -4.4540131578947353       -5.9245394736842094     
  O    8.0597368421052380       -5.5040131578947324       -1.0945394736842076     
  O    2.0597368421052380       -4.8340131578947307        5.7354605263157943     
  O   -1.5302631578947654       -7.8040131578947332       -3.9845394736842081     
  O   -7.9402631578947620       -2.6640131578947361        5.6454605263157909     
  O    3.9397368421052334       -4.8240131578947327       -3.7845394736842088     
  O   -5.0402631578947634       -3.2040131578947353        5.6254605263157913     
  O    5.0197368421052388       -9.6840131578947357        2.7854605263157914     
  O    1.2197368421052346       -2.5740131578947327        9.3354605263157815     
  O    4.4497368421052386       -9.9240131578947377       -7.2445394736842097     
  O    2.0997368421052371       -4.9740131578947349       0.82546052631579059     
  O   -7.7002631578947671      -0.29401315789473159        1.6054605263157917     
  O   -3.5402631578947634       -2.6240131578947370        1.4354605263157900     
  O   -6.0602631578947666       -2.6640131578947361        9.7754605263157934     
  O   0.71973684210523459       -1.5240131578947356        6.9854605263157943     
  O    4.8897368421052363       -7.7140131578947297        4.6754605263157920     
  O    4.4397368421052263       -9.7540131578947360       -4.5745394736842080     
  O    3.9397368421052334      -0.99401315789473443        3.6154605263157897     
  O   -1.7002631578947671       -1.6840131578947322        9.4954605263157923     
  O    5.2997368421052329       -2.5740131578947327       -2.8945394736842083     
  O   -7.2802631578947654      -0.36401315789473188        10.845460526315794     
  O   -1.8602631578947708       -2.1440131578947330       -6.1245394736842087     
  O    3.3597368421052352       -2.1840131578947322       -7.3545394736842091     
  O    1.8097368421052380       -7.3240131578947327      -0.70453947368421055     
  O   -2.6802631578947640       -3.4340131578947322       -2.7545394736842077     
  O    3.2497368421052357       -4.9540131578947353       -6.4745394736842137     
  O   -4.6802631578947640      -0.89401315789473301        7.9354605263157900     
  O    9.7368421052337339E-003  -4.5640131578947347       -7.5045394736842077     
  O   -1.9702631578947631      -0.40401315789473102        1.8654605263157933     
  O    2.2497368421052357       -8.4640131578947333       -6.7945394736842104     
  O    8.4697368421052346       -3.4340131578947322        3.3754605263157913     
  O  -0.46026315789476513       -2.4440131578947373      -0.79453947368421041     
  O  -0.88026315789476683       -5.0040131578947324       -4.6545394736842098     
  O   -2.4002631578947629       -2.6340131578947350        5.1754605263157920     
  O   0.16973684210523743       -1.8440131578947359       -4.2945394736842104     
  O   -8.3102631578947666       -2.3440131578947359        12.125460526315788     
  O   -1.8602631578947708       -2.1440131578947330        12.495460526315792     
  O    9.7368421052337339E-003  -4.5640131578947347        11.115460526315790     
  O    7.3597368421052352        1.4559868421052684       -11.484539473684208     
  O    6.8897368421052363        2.5359868421052667       -8.9945394736842097     
  O  -0.77026315789476740        2.9559868421052684       -8.7945394736842104     
  O   0.56973684210523601        1.2059868421052684       -12.264539473684209     
  O   -1.8602631578947708        2.3459868421052690       -11.394539473684208     
  O   -6.3302631578947697        3.0659868421052678        2.2954605263157895     
  O    2.7697368421052460        7.3459868421052690      -0.49453947368420970     
  O   -4.2002631578947671        4.2359868421052624        7.3254605263157906     
  O    7.4497368421052457        4.7859868421052667      -0.29453947368421041     
  O  -0.49026315789476627       0.35598684210526699       -2.6445394736842083     
  O    4.2297368421052326        3.7659868421052636        1.7754605263157899     
  O  -0.51026315789476229        6.3659868421052650        6.9854605263157943     
  O    1.3297368421052411        4.4159868421052693        4.7554605263157903     
  O    1.8297368421052340        7.3259868421052659       -3.3745394736842087     
  O    6.9736842105236008E-002   3.7959868421052647       -5.7145394736842086     
  O   -3.0802631578947626        2.2759868421052687        1.1854605263157865     
  O    5.9997368421052357        7.6659868421052764      -0.38453947368421026     
  O   -6.5602631578947666        3.1659868421052693        7.3154605263157926     
  O    5.4197368421052374        1.3859868421052681       -3.4045394736842098     
  O  -0.77026315789476740        2.9559868421052684        9.8254605263157906     
  O    4.9297368421052354        6.2159868421052664        6.6654605263157940     
  O   0.63973684210523629        5.3459868421052690        1.3254605263157906     
  O   -3.1902631578947620       0.95598684210526841       -2.5445394736842104     
  O   -5.6102631578947637       0.66598684210526926       -5.9545394736842105     
  O   0.76973684210523885        2.6759868421052673       -2.8645394736842071     
  O    2.1797368421052354        7.1459868421052661        6.9754605263157892     
  O    1.7397368421052377        5.8059868421052556       -7.5045394736842077     
  O   -2.9702631578947631        2.5359868421052667        3.8054605263157910     
  O    7.9736842105234018E-002   4.8559868421052670       -1.2445394736842097     
  O    1.5897368421052249       0.70598684210526841      -0.13453947368420671     
  O    6.0797368421052340        6.2159868421052664        2.2554605263157903     
  O    5.3197368421052360        6.0659868421052678       -6.8845394736842103     
  O   -3.3102631578947666        2.8759868421052630       -4.3845394736842103     
  O   0.56973684210523601        1.2059868421052684        6.3554605263157917     
  O   -4.4802631578947612        8.4459868421052633        4.8454605263157866     
  O    4.1597368421052323        4.1759868421052673        4.9554605263157896     
  O   -2.9202631578947660        5.6859868421052653       0.98546052631579073     
  O   -3.5402631578947634       0.81598684210527495        9.7354605263157943     
  O    3.5097368421052337        5.5659868421052678       -4.9145394736842078     
  O   -5.5102631578947623        2.4459868421052633        4.6454605263157909     
  O   -1.2602631578947623        6.6559868421052641        2.9754605263157927     
  O   -5.5102631578947623       0.94598684210526329       -1.4845394736842081     
  O    6.8197368421052289        3.0559868421052627       -6.4145394736842078     
  O   -5.1902631578947620        5.4059868421052641        2.3954605263157909     
  O    3.0197368421052388        2.3859868421052681        7.1054605263157917     
  O    1.4397368421052334        8.2759868421052687        4.7154605263157876     
  O   -8.1802631578947640        5.7559868421052727        3.4754605263157927     
  O  -0.43026315789476399        6.0359868421052667       -4.4145394736842078     
  O    7.9897368421052377        6.3559868421052670        4.3954605263157909     
  O   -1.8702631578947617        4.9559868421052684        5.0254605263157899     
  O    9.8297368421052340        2.0659868421052678        1.9654605263157912     
  O  -0.36026315789476371        10.335986842105264        6.0554605263157946     
  O   0.57973684210523402        9.4159868421052622       -4.7545394736842077     
  O    1.5597368421052380        2.6759868421052673        2.0454605263157895     
  O   -1.8602631578947708        2.3459868421052690        7.2254605263157892     
  O    5.8197368421052360        8.8759868421052630        6.3154605263157926     
  O    3.6697368421052374        3.5659868421052678       -3.1745394736842094     
  O   -2.6402631578947648        7.7659868421052636       -1.1445394736842083     
  O   -4.3002631578947614        4.5559868421052627       -2.4645394736842086     
  O   -5.4102631578947680        5.7859868421052667        5.1354605263157929     
  O    1.4297368421052354       0.65598684210525704        3.8754605263157913     
  O    4.9397368421052334       0.83598684210526386       -5.9845394736842081     
  O    4.4197368421052374        4.8459868421052690      -0.75453947368420771     
  O    7.3497368421052371        2.5259868421052687        1.1554605263157924     
  O   -5.6102631578947637       0.66598684210526926        12.665460526315794     
  O    12.289736842105235        3.0659868421052678        2.2954605263157895     
         158
 t= 2 ps
  O   -9.6081012658228104       -5.3792405063290971       -1.8979113924050424     
  O   -7.6581012658228076       -2.9992405063291017        7.5820886075949581     
  O   -7.6381012658228116       -2.4892405063290965        4.2088607594951810E-002
  O   -12.308101265822806        5.1307594936709009        8.2720886075949558     
  O   -10.778101265822805        2.6607594936709020        8.8220886075949529     
  O   -7.8381012658228073        2.1907594936709032        1.1620886075949564     
  O   -9.1581012658228076        4.2907594936709046        5.3420886075949561     
  O   -8.4781012658228079        3.8607594936708978        7.9520886075949555     
  O   -10.848101265822805        3.1807594936708981        11.402088607594958     
  O  -0.76810126582280702       -6.5692405063290984       -9.0579113924050425     
  O    3.6418987341771967       -4.7692405063290977       -10.187911392405045     
  O    4.6418987341771896       -2.6792405063291014       -12.027911392405043     
  O   -3.0181012658228070       -5.5192405063290977       -9.8179113924050441     
  O    3.0118987341771941       -4.7092405063290954       -13.687911392405043     
  O    2.1718987341771907       -7.0192405063290977       -9.8979113924050424     
  O    2.1718987341771907       -2.4492405063290974       -10.087911392405044     
  O    1.6718987341771907       -1.3992405063291002       -12.437911392405043     
  O    4.8918987341771896      -0.86924050632909911       -15.807911392405044     
  O  -0.74810126582281100       -1.5592405063290968       -9.9279113924050435     
  O   0.67189873417719070       -5.4492405063290974       -12.867911392405043     
  O   0.59189873417719241       -8.1592405063290983       -13.367911392405043     
  O  -0.90810126582281470       -4.2692405063290977       -10.847911392405045     
  O   -1.9381012658228087       -5.4292405063290978        3.1820886075949559     
  O    7.9218987341771907       -3.0692405063291019       -1.4379113924050451     
  O    5.1898734177193262E-002  -6.7392405063291001        1.7620886075949578     
  O   -4.2781012658227979       -3.8292405063291000        2.1420886075949568     
  O    6.9718987341771950       -3.1292405063290971        4.9220886075949544     
  O   -5.3181012658228113       -1.0492405063290988       -3.6379113924050444     
  O    3.6418987341771967       -4.7692405063290977        8.4320886075949595     
  O   -5.3281012658228093       -3.8392405063290980       -3.0879113924050436     
  O   -1.4281012658228107      -0.31924050632910195        5.9220886075949544     
  O    8.7818987341771901       -7.0992405063290995       -4.1479113924050424     
  O   -1.4981012658228110       -4.5292405063290957       -1.2079113924050446     
  O    4.2418987341771839      -0.25924050632909967        7.6920886075949575     
  O    7.0318987341771901       -4.0092405063290997        1.0620886075949585     
  O    2.1018987341771904       -9.2792405063290992        7.2520886075949598     
  O   -6.3281012658228093        3.0759493670899474E-002   7.2420886075949547     
  O    5.9918987341771910       -6.7392405063291001       -3.0179113924050434     
  O    2.4518987341771918       -3.6192405063290991       -3.6979113924050431     
  O   -4.1181012658228084      -0.16924050632909626        6.2088607594954937E-002
  O    4.6418987341771896       -2.6792405063291014        6.5920886075949561     
  O    3.4818987341771930      -0.41924050632910337       -6.0979113924050452     
  O   -2.9881012658228059      -0.74924050632910166       -5.2379113924050458     
  O   -5.1381012658228116      -0.32924050632909996        3.9420886075949575     
  O    1.7718987341771921       -1.1992405063290974       0.57208860759495650     
  O    1.2518987341771890       -3.0392405063291008        3.4820886075949566     
  O   0.40189873417720179       -4.1592405063290983       0.77208860759495579     
  O    6.7118987341771899       -6.2992405063290988       -8.0579113924050425     
  O    3.1318987341771916       -11.349240506329100        6.1720886075949544     
  O    4.6418987341771896       -2.4792405063290985      -0.53791139240504293     
  O    5.0818987341772015      -0.20924050632908830       -2.5579113924050390     
  O    6.6618987341771927       -6.4492405063290974       0.20208860759495550     
  O   -2.7481012658228110       -4.3292405063291000       -6.7279113924050442     
  O    9.0118987341771941       -5.3792405063290971       -1.8979113924050424     
  O    2.1718987341771907       -7.0192405063290977        8.7220886075949586     
  O   -6.9881012658228059       -2.5392405063291008        4.8420886075949561     
  O    4.8918987341771896       -4.6992405063290974       -4.5879113924050436     
  O   -4.0881012658228073       -3.0792405063291000        4.8220886075949565     
  O    2.1718987341771907       -2.4492405063290974        8.5320886075949467     
  O    3.0518987341771933       -4.8492405063290995        2.2088607594955789E-002
  O   -7.5481012658228153       -4.9192405063290998       -6.4679113924050426     
  O   -6.7481012658228110      -0.16924050632909626       0.80208860759495693     
  O   -2.5881012658228073       -2.4992405063291017       0.63208860759495522     
  O   -5.1081012658228104       -2.5392405063291008        8.9720886075949586     
  O    1.6718987341771907       -1.3992405063291002        6.1820886075949595     
  O    4.8918987341771896      -0.86924050632909911        2.8120886075949549     
  O  -0.74810126582281100       -1.5592405063290968        8.6920886075949575     
  O    6.2518987341771890       -2.4492405063290974       -3.6979113924050431     
  O   -6.3281012658228093      -0.23924050632909655        10.042088607594959     
  O    5.1718987341771907       -8.9092405063290983       -1.7479113924050402     
  O   0.67189873417719070       -5.4492405063290974        5.7520886075949598     
  O  -0.90810126582281470       -2.0192405063290977       -6.9279113924050435     
  O    4.3118987341771913       -2.0592405063290968       -8.1579113924050439     
  O   0.59189873417719241       -8.1592405063290983        5.2520886075949598     
  O   -3.9081012658228076       -5.2992405063290988        6.4320886075949595     
  O    2.7618987341771941       -7.1992405063290974       -1.5079113924050453     
  O   -1.7281012658228079       -3.3092405063290968       -3.5579113924050425     
  O   -5.0781012658228093       -4.6992405063290974       -5.5679113924050441     
  O    4.2018987341771918       -4.8292405063291000       -7.2779113924050485     
  O    7.3018987341771862      -0.50924050632909967        1.1220886075949572     
  O   -3.7281012658228079      -0.76924050632909768        7.1320886075949552     
  O   0.96189873417718985       -4.4392405063290994       -8.3079113924050425     
  O   -1.0181012658228070      -0.27924050632909569        1.0620886075949585     
  O    3.2018987341771918       -8.3392405063290980       -7.5979113924050452     
  O   -6.8381012658228073       -5.7792405063290992       -1.9379113924050451     
  O   0.49189873417719099       -2.3192405063291019       -1.5979113924050452     
  O    7.1898734177189283E-002  -4.8792405063290971       -5.4579113924050446     
  O   -1.4481012658228067       -2.5092405063290997        4.3720886075949572     
  O    1.1218987341771935       -1.7192405063291005       -5.0979113924050452     
  O   -2.9881012658228059      -0.74924050632910166        13.382088607594955     
  O   0.18189873417718871        3.0807594936709037       -9.5979113924050452     
  O    1.5218987341771921        1.3307594936709037       -13.067911392405044     
  O    2.5018987341771890        1.4907594936709003       -9.3879113924050444     
  O  -0.46810126582280986        6.0907594936709089       -10.007911392405045     
  O    2.3818987341771916       0.78075949367089237       -15.547911392405044     
  O   -5.3281012658228093        6.7207594936709043       -7.3379113924050436     
  O    3.7218987341772021        7.4707594936709043       -1.2979113924050445     
  O   -3.2481012658228110        4.3607594936708978        6.5220886075949558     
  O    8.4018987341772018        4.9107594936709020       -1.0979113924050452     
  O   -6.4981012658228110        7.8107594936709006        7.5020886075949598     
  O   0.46189873417718985       0.48075949367090232       -3.4479113924050431     
  O    5.1818987341771887        3.8907594936708989       0.97208860759495508     
  O   0.44189873417719383        6.4907594936709003        6.1820886075949595     
  O    2.2818987341771972        4.5407594936709046        3.9520886075949555     
  O    1.0218987341771921        3.9207594936709000       -6.5179113924050434     
  O   -2.1281012658228065        2.4007594936709040       0.38208860759495167     
  O    6.9518987341771918        7.7907594936709117       -1.1879113924050451     
  O   -5.6081012658228104        3.2907594936709046        6.5120886075949578     
  O    6.3718987341771935        1.5107594936709035       -4.2079113924050446     
  O   -1.4881012658228059        1.6607594936709020       -7.2979113924050445     
  O    5.8818987341771916        6.3407594936709017        5.8620886075949592     
  O    1.5918987341771924        5.4707594936709043       0.52208860759495579     
  O   -2.2381012658228059        1.0807594936709037       -3.3479113924050452     
  O   -4.6581012658228076       0.79075949367090459       -6.7579113924050453     
  O    1.7218987341771950        2.8007594936709026       -3.6679113924050419     
  O   -6.8481012658228053        6.0007594936708983        5.3920886075949532     
  O   -2.0181012658228070        2.6607594936709020        3.0020886075949562     
  O    1.0318987341771901        4.9807594936709023       -2.0479113924050445     
  O    2.5418987341771810       0.83075949367090374      -0.93791139240504151     
  O    7.0318987341771901        6.3407594936709017        1.4520886075949555     
  O   -2.3581012658228104        3.0007594936708983       -5.1879113924050451     
  O    1.5218987341771921        1.3307594936709037        5.5520886075949569     
  O   -3.5281012658228050        8.5707594936708986        4.0420886075949518     
  O    5.1118987341771884        4.3007594936709026        4.1520886075949548     
  O   -1.9681012658228099        5.8107594936709006       0.18208860759495593     
  O   -3.6081012658228104        7.9507594936709012        7.5120886075949578     
  O   -2.5881012658228073       0.94075949367091027        8.9320886075949595     
  O   -1.8981012658228096        9.1407594936708989        1.8220886075949565     
  O   -4.5581012658228062        2.5707594936708986        3.8420886075949561     
  O  -0.30810126582280617        6.7807594936708995        2.1720886075949579     
  O   -4.5581012658228062        1.0707594936708986       -2.2879113924050429     
  O    8.5918987341771924        4.1107594936708978       -4.7279113924050442     
  O    7.7718987341771850        3.1807594936708981       -7.2179113924050426     
  O   -4.2381012658228059        5.5307594936708995        1.5920886075949561     
  O    3.9718987341771950        2.5107594936709035        6.3020886075949569     
  O   -5.7381012658228059        5.6407594936708989        8.7520886075949598     
  O   0.52189873417719213        6.1607594936709020       -5.2179113924050426     
  O    8.9418987341771938        6.4807594936709023        3.5920886075949561     
  O  -0.91810126582280560        5.0807594936709037        4.2220886075949551     
  O   -2.8981012658228096        5.4407594936709032       -6.5579113924050390     
  O    2.5118987341771941        2.8007594936709026        1.2420886075949547     
  O   -6.5781012658228093        10.570759493670899        8.7920886075949589     
  O  -0.90810126582281470        2.4707594936709043        6.4220886075949544     
  O    6.7718987341771921        9.0007594936708983        5.5120886075949578     
  O   -1.4981012658228110        8.8607594936709049        5.8420886075949561     
  O  -0.46810126582280986        6.0907594936709089        8.6120886075949521     
  O    4.6218987341771935        3.6907594936709032       -3.9779113924050442     
  O   -3.3481012658228053        4.6807594936708981       -3.2679113924050434     
  O   -4.4581012658228119        5.9107594936709020        4.3320886075949581     
  O    6.6118987341771884        2.5807594936709037        2.6520886075949548     
  O    2.3818987341771916       0.78075949367089237        3.0720886075949565     
  O    5.8918987341771896       0.96075949367089919       -6.7879113924050429     
  O    5.3718987341771935        4.9707594936709043       -1.5579113924050425     
  O    8.3018987341771933        2.6507594936709040       0.35208860759495764     
  O   -1.4881012658228059        1.6607594936709020        11.322088607594953     
  O   -4.6581012658228076       0.79075949367090459        11.862088607594959     
  O   -6.8781012658228065        3.8907594936708989        10.482088607594957     
  O   -6.9081012658228076        2.1007594936708998        13.332088607594958     
         174
 t= 3 ps
  O   -8.2935632183908226       0.42752873563218685       -4.1594252873563029     
  O   -8.1235632183908209       -2.0624712643678151        8.3005747126436979     
  O   -9.4535632183908191        2.7275287356321911       -2.5194252873563059     
  O   -8.3035632183908206        3.1275287356321897        1.8805747126436962     
  O   -1.2335632183908203       -5.6324712643678119       -8.3394252873563026     
  O    3.1764367816091834       -3.8324712643678112       -9.4694252873563052     
  O   -1.8935632183908240       0.61752873563218458       -11.979425287356303     
  O    3.7764367816091706       0.67752873563218685       -10.209425287356304     
  O    4.1764367816091763       -1.7424712643678149       -11.309425287356303     
  O    1.7064367816091774       -6.0824712643678112       -9.1794252873563025     
  O    1.7064367816091774       -1.5124712643678109       -9.3694252873563038     
  O    1.2064367816091774      -0.46247126436781372       -11.719425287356303     
  O    4.4264367816091763        6.7528735632187420E-002  -15.089425287356304     
  O   -1.2135632183908243      -0.62247126436781031       -9.2094252873563036     
  O   -6.7935632183908226       0.69752873563218998       -7.8594252873563022     
  O   -2.4035632183908220       -4.4924712643678113        3.9005747126436958     
  O    7.4564367816091774       -2.1324712643678154      -0.71942528735630518     
  O    3.2564367816091888       -10.212471264367814      -0.57942528735630461     
  O  -0.41356321839082000       -5.8024712643678136        2.4805747126436977     
  O   -1.2435632183908183       -7.1224712643678139       -1.0994252873563042     
  O   -4.7435632183908112       -2.8924712643678134        2.8605747126436967     
  O   -5.7835632183908245      -0.11247126436781230       -2.9194252873563045     
  O    3.1764367816091834       -3.8324712643678112        9.1505747126436994     
  O   -5.7935632183908226       -2.9024712643678114       -2.3694252873563038     
  O   -5.6935632183908211       -6.3324712643678112        1.1105747126436967     
  O   -1.8935632183908240       0.61752873563218458        6.6405747126436943     
  O   -2.0335632183908245       -7.6024712643678107       -6.5194252873563059     
  O   -7.8235632183908237       -1.2824712643678140       -6.5794252873563046     
  O    8.7964367816091809       -8.0224712643678124       -1.6294252873563053     
  O    8.3164367816091769       -6.1624712643678130       -3.4294252873563025     
  O   -1.9635632183908243       -3.5924712643678092      -0.48942528735630475     
  O    4.8364367816091800       -4.9624712643678137        6.4805747126436977     
  O    7.1564367816091803       -7.2524712643678129       -5.8494252873563042     
  O    3.7764367816091706       0.67752873563218685        8.4105747126436974     
  O   -2.1135632183908228       -9.9524712643678122       -5.0494252873563035     
  O    1.6364367816091772       -8.3424712643678127        7.9705747126436997     
  O   -6.7935632183908226       0.96752873563218600        7.9605747126436945     
  O    5.5264367816091777       -5.8024712643678136       -2.2994252873563035     
  O    1.9864367816091786       -2.6824712643678126       -2.9794252873563032     
  O   -4.5835632183908217       0.76752873563219026       0.78057471264369482     
  O    9.8564367816091760       -6.5824712643678112       0.98057471264369767     
  O    4.1764367816091763       -1.7424712643678149        7.3105747126436960     
  O   -4.8835632183908189       -7.8124712643678116       -5.3294252873563046     
  O   -3.4835632183908203       -4.5824712643678112        9.5205747126436968     
  O    3.0164367816091797       0.51752873563218316       -5.3794252873563053     
  O   -3.4535632183908191       0.18752873563218486       -4.5194252873563059     
  O   -5.6035632183908248       0.60752873563218657        4.6605747126436974     
  O    1.3064367816091789      -0.26247126436781087        1.2905747126436964     
  O   0.78643678160917574       -2.1024712643678143        4.2005747126436965     
  O   -6.3563218390811471E-002  -3.2224712643678117        1.4905747126436957     
  O    6.2464367816091766       -5.3624712643678123       -7.3394252873563026     
  O    4.1764367816091763       -1.5424712643678120       0.18057471264369696     
  O   -3.5035632183908234       -5.7224712643678117      -0.33942528735630262     
  O    4.6164367816091882       0.72752873563219822       -1.8394252873562991     
  O   -3.2135632183908243       -3.3924712643678134       -6.0094252873563043     
  O    8.5464367816091809       -4.4424712643678106       -1.1794252873563025     
  O    2.5464367816091809       -3.7724712643678089        5.6505747126436994     
  O    8.2864367816091757       -6.2524712643678129        3.0405747126436964     
  O    1.7064367816091774       -6.0824712643678112        9.4405747126436985     
  O   -1.0435632183908226       -6.7424712643678113       -4.0694252873563030     
  O   -7.4535632183908191       -1.6024712643678143        5.5605747126436960     
  O   -4.4235632183908251       -6.2424712643678113       -2.7394252873563048     
  O    4.4264367816091763       -3.7624712643678109       -3.8694252873563038     
  O    4.6264367816091791       -2.7924712643678120        3.6705747126436954     
  O   -4.5535632183908206       -2.1424712643678134        5.5405747126436964     
  O    5.5064367816091817       -8.6224712643678139        2.7005747126436965     
  O   -7.7235632183908223       -4.1424712643678134        5.0705747126436975     
  O    1.7064367816091774       -1.5124712643678109        9.2505747126436866     
  O    2.5864367816091800       -3.9124712643678130       0.74057471264369568     
  O   -7.2135632183908243       0.76752873563219026        1.5205747126436968     
  O   -3.0535632183908206       -1.5624712643678151        1.3505747126436951     
  O   -5.5735632183908237       -1.6024712643678143        9.6905747126436985     
  O    1.2064367816091774      -0.46247126436781372        6.9005747126436994     
  O    5.3764367816091791       -6.6524712643678079        4.5905747126436971     
  O    4.9264367816091692       -8.6924712643678141       -4.6594252873563029     
  O    4.4264367816091763        6.7528735632187420E-002   3.5305747126436948     
  O   -7.2635632183908214       -4.6624712643678130        2.4705747126436961     
  O   -1.2135632183908243      -0.62247126436781031        9.4105747126436974     
  O    5.7864367816091757       -1.5124712643678109       -2.9794252873563032     
  O   -6.7935632183908226       0.69752873563218998        10.760574712643699     
  O    4.7064367816091774       -7.9724712643678117       -1.0294252873563003     
  O   0.20643678160917744       -4.5124712643678109        6.4705747126436997     
  O   -1.3735632183908280       -1.0824712643678112       -6.2094252873563036     
  O    3.8464367816091780       -1.1224712643678103       -7.4394252873563040     
  O   0.12643678160917915       -7.2224712643678117        5.9705747126436997     
  O   -4.3735632183908209       -4.3624712643678123        7.1505747126436994     
  O    2.2964367816091809       -6.2624712643678109      -0.78942528735630546     
  O   -2.1935632183908211       -2.3724712643678103       -2.8394252873563026     
  O    3.7364367816091786       -3.8924712643678134       -6.5594252873563086     
  O    6.8364367816091729       0.42752873563218685        1.8405747126436971     
  O   -4.1935632183908211       0.16752873563218884        7.8505747126436951     
  O   0.49643678160917659       -3.5024712643678129       -7.5894252873563026     
  O   -1.4835632183908203       0.65752873563219083        1.7805747126436984     
  O   0.49643678160917659       -7.6824712643678126       0.86057471264369667     
  O    2.7364367816091786       -7.4024712643678114       -6.8794252873563053     
  O   -7.3035632183908206       -4.8424712643678127       -1.2194252873563052     
  O   -1.3735632183908280       -3.3324712643678112        8.4905747126436957     
  O    2.6436781609177729E-002  -1.3824712643678154      -0.87942528735630532     
  O  -0.39356321839082398       -3.9424712643678106       -4.7394252873563048     
  O   -1.9135632183908200       -1.5724712643678131        5.0905747126436971     
  O   -7.7035632183908191       -6.4724712643678117       -4.7494252873563028     
  O   0.65643678160918029      -0.78247126436781400       -4.3794252873563053     
  O   -7.8235632183908237       -1.2824712643678140        12.040574712643693     
  O    2.7364367816091786       -7.4024712643678114        11.740574712643696     
  O   -4.9235632183908251        3.8875287356321877       -8.3594252873563022     
  O  -0.28356321839082455        4.0175287356321903       -8.8794252873563053     
  O    1.0564367816091789        2.2675287356321903       -12.349425287356304     
  O    2.0364367816091757        2.4275287356321869       -8.6694252873563045     
  O   -3.0535632183908206        1.8775287356321968       -8.9694252873563052     
  O    2.0464367816091809        3.7375287356321891       -16.659425287356303     
  O   -1.3735632183908280        3.4075287356321908       -11.479425287356303     
  O    1.9164367816091783        1.7175287356321789       -14.829425287356305     
  O   -5.7935632183908226        7.6575287356321908       -6.6194252873563038     
  O   -5.8435632183908268        4.1275287356321897        2.2105747126436945     
  O    3.2564367816091888        8.4075287356321908      -0.57942528735630461     
  O   -3.7135632183908243        5.2975287356321843        7.2405747126436957     
  O   -3.5632183908234083E-003   1.4175287356321888       -2.7294252873563032     
  O    4.7164367816091755        4.8275287356321854        1.6905747126436950     
  O   -2.3563218390819429E-002   7.4275287356321869        6.9005747126436994     
  O    1.8164367816091840        5.4775287356321911        4.6705747126436954     
  O    2.3164367816091769        8.3875287356321877       -3.4594252873563036     
  O   0.55643678160917887        4.8575287356321866       -5.7994252873563035     
  O   -2.5935632183908197        3.3375287356321905        1.1005747126436916     
  O    6.4864367816091786        8.7275287356321982      -0.46942528735630518     
  O   -6.0735632183908237        4.2275287356321911        7.2305747126436977     
  O    5.9064367816091803        2.4475287356321900       -3.4894252873563048     
  O   -1.9535632183908191        2.5975287356321886       -6.5794252873563046     
  O  -0.28356321839082455        4.0175287356321903        9.7405747126436957     
  O    1.1264367816091791        6.4075287356321908        1.2405747126436957     
  O   -2.7035632183908191        2.0175287356321903       -2.6294252873563053     
  O   -5.1235632183908209        1.7275287356321911       -6.0394252873563055     
  O    1.2564367816091817        3.7375287356321891       -2.9494252873563021     
  O    2.6664367816091783        8.2075287356321880        6.8905747126436943     
  O   -7.3135632183908186        6.9375287356321849        6.1105747126436931     
  O   -2.4835632183908203        3.5975287356321886        3.7205747126436961     
  O   0.56643678160917688        5.9175287356321888       -1.3294252873563046     
  O    2.0764367816091678        1.7675287356321903      -0.21942528735630162     
  O   -2.8235632183908237        3.9375287356321849       -4.4694252873563052     
  O    1.0564367816091789        2.2675287356321903        6.2705747126436968     
  O   -3.9935632183908183        9.5075287356321851        4.7605747126436917     
  O    4.6464367816091752        5.2375287356321891        4.8705747126436947     
  O   -2.4335632183908231        6.7475287356321871       0.90057471264369582     
  O    7.7264367816091877        7.7675287356321903       -3.0294252873563003     
  O   -4.0735632183908237        8.8875287356321877        8.2305747126436977     
  O   -3.0535632183908206        1.8775287356321968        9.6505747126436994     
  O   -2.3635632183908228        10.077528735632185        2.5405747126436964     
  O   -5.0235632183908194        3.5075287356321851        4.5605747126436960     
  O  -0.77356321839081943        7.7175287356321860        2.8905747126436978     
  O   -5.0235632183908194        2.0075287356321851       -1.5694252873563030     
  O    8.1264367816091791        5.0475287356321843       -4.0094252873563043     
  O    2.1364367816091772        9.0375287356321863        1.9105747126436974     
  O    7.3064367816091718        4.1175287356321846       -6.4994252873563028     
  O    3.5064367816091817        3.4475287356321900        7.0205747126436968     
  O    1.9264367816091763        9.3375287356321905        4.6305747126436927     
  O    5.6436781609178865E-002   7.0975287356321886       -4.4994252873563028     
  O   -1.3835632183908189        6.0175287356321903        4.9405747126436950     
  O   -3.3635632183908228        6.3775287356321897       -5.8394252873562991     
  O    10.316436781609177        3.1275287356321897        1.8805747126436962     
  O   -5.4635632183908243        4.6375287356321877      -0.54942528735630347     
  O    2.0464367816091809        3.7375287356321891        1.9605747126436945     
  O   -1.3735632183908280        3.4075287356321908        7.1405747126436943     
  O   -1.9635632183908243        9.7975287356321914        6.5605747126436960     
  O    4.1564367816091803        4.6275287356321897       -3.2594252873563043     
  O   0.49643678160917659        10.937528735632185       0.86057471264369667     
  O   -3.8135632183908186        5.6175287356321846       -2.5494252873563035     
  O   -4.9235632183908251        6.8475287356321886        5.0505747126436979     
  O    6.1464367816091752        3.5175287356321903        3.3705747126436947     
  O    1.9164367816091783        1.7175287356321789        3.7905747126436964     
  O    5.4264367816091763        1.8975287356321857       -6.0694252873563030     
  O    4.9064367816091803        5.9075287356321908      -0.83942528735630262     
  O    7.8364367816091800        3.5875287356321905        1.0705747126436975     
  O   -1.9535632183908191        2.5975287356321886        12.040574712643693     
  O   -5.1235632183908209        1.7275287356321911        12.580574712643699     
  O    11.316436781609177       -4.8424712643678127       -1.2194252873563052     
         206
 t= 4 ps
  O   -7.4138349514563160       0.78058252427184271       -5.4078155339805711     
  O   -9.4238349514563140       -5.8094174757281571       -4.6778155339805707     
  O   -7.8838349514563149       -6.2294174757281553      -0.26781553398057056     
  O   -9.1938349514563171       -4.0894174757281547       -2.4278155339805707     
  O   -8.2938349514563185       -4.6594174757281550        6.8821844660194280     
  O   -9.9138349514563160      -0.59941747572815984        7.2521844660194255     
  O   -9.4538349514563151       -5.8994174757281570        1.7921844660194282     
  O   -7.2438349514563143       -1.7094174757281593        7.0521844660194297     
  O   -8.2438349514563143       0.58058252427184698        2.5421844660194282     
  O   -9.3338349514563177       0.31058252427184385        4.9421844660194303     
  O   -9.6938349514563171       -3.9694174757281573        3.8921844660194260     
  O   -7.2238349514563183       -1.1994174757281542      -0.48781553398057653     
  O   -8.7838349514563134       -2.0194174757281544        2.0421844660194282     
  O   -7.4138349514563160       0.78058252427184271        13.212184466019426     
  O   -14.723834951456315       0.87058252427183902        11.992184466019427     
  O   -10.793834951456319      -0.81941747572815871        10.062184466019428     
  O   -9.8938349514563129        2.8705825242718461        5.8021844660194297     
  O   -10.363834951456312        3.9505825242718444        8.2921844660194246     
  O   -8.5738349514563126        3.0805825242718470       -3.7678155339805741     
  O   -7.4238349514563140        3.4805825242718456       0.63218446601942802     
  O   -8.0638349514563146        5.1505825242718402        7.4221844660194272     
  O   -7.5938349514563157        3.6505825242718402        3.2721844660194286     
  O   -10.433834951456312        4.4705825242718404        10.872184466019430     
  O   -12.313834951456315        2.2505825242718416        11.302184466019430     
  O  -0.35383495145631372       -5.2794174757281560       -9.5878155339805708     
  O    7.3861650485436883       -1.8394174757281547       -14.227815533980571     
  O    4.0561650485436900       -3.4794174757281553       -10.717815533980573     
  O    4.6561650485436772        1.0305825242718427       -11.457815533980572     
  O    5.0561650485436829       -1.3894174757281590       -12.557815533980571     
  O   -2.6038349514563137       -4.2294174757281553       -10.347815533980572     
  O    3.4261650485436874       -3.4194174757281530       -14.217815533980572     
  O    2.5861650485436840       -1.1594174757281550       -10.617815533980572     
  O   -3.7138349514563131       -7.9094174757281550       -9.5778155339805728     
  O   -4.6938349514563171       -1.2494174757281584       -10.177815533980571     
  O    2.0861650485436840      -0.10941747572815785       -12.967815533980572     
  O  -0.33383495145631770      -0.26941747572815444       -10.457815533980572     
  O   -5.9138349514563160        1.0505825242718458       -9.1078155339805704     
  O    1.0861650485436840       -4.1594174757281550       -13.397815533980571     
  O    7.2861650485436869       -4.6894174757281561       -11.287815533980574     
  O  -0.49383495145632139       -2.9794174757281553       -11.377815533980574     
  O   -1.5238349514563154       -4.1394174757281554        2.6521844660194276     
  O    8.3361650485436840       -1.7794174757281596       -1.9678155339805734     
  O    4.1361650485436954       -9.8594174757281579       -1.8278155339805728     
  O   0.46616504854368657       -5.4494174757281577        1.2321844660194294     
  O  -0.36383495145631173       -6.7694174757281580       -2.3478155339805724     
  O   -3.8638349514563046       -2.5394174757281576        1.6121844660194284     
  O    7.3861650485436883       -1.8394174757281547        4.3921844660194260     
  O   -4.9038349514563180       0.24058252427184357       -4.1678155339805727     
  O    4.0561650485436900       -3.4794174757281553        7.9021844660194311     
  O   -4.9138349514563160       -2.5494174757281556       -3.6178155339805720     
  O   -1.0138349514563174       0.97058252427184044        5.3921844660194260     
  O   -1.1538349514563180       -7.2494174757281549       -7.7678155339805741     
  O   -6.9438349514563171      -0.92941747572815814       -7.8278155339805728     
  O    9.6761650485436874       -7.6694174757281566       -2.8778155339805735     
  O    9.1961650485436834       -5.8094174757281571       -4.6778155339805707     
  O   -1.0838349514563177       -3.2394174757281533       -1.7378155339805730     
  O    4.6561650485436772        1.0305825242718427        7.1621844660194292     
  O    9.4561650485436815       0.25058252427184158       -3.2778155339805721     
  O    8.5461650485436849      -0.26941747572815444       -5.9278155339805707     
  O   -5.9138349514563160        1.3205825242718419        6.7121844660194263     
  O    6.4061650485436843       -5.4494174757281577       -3.5478155339805717     
  O    2.8661650485436851       -2.3294174757281567       -4.2278155339805714     
  O   -3.7038349514563151        1.1205825242718461      -0.46781553398057341     
  O    10.736165048543683       -6.2294174757281553      -0.26781553398057056     
  O    5.0561650485436829       -1.3894174757281590        6.0621844660194277     
  O   -4.0038349514563123       -7.4594174757281557       -6.5778155339805728     
  O    7.3661650485436851       -9.5394174757281576       -1.7178155339805734     
  O   -2.6038349514563137       -4.2294174757281553        8.2721844660194286     
  O    3.8961650485436863       0.87058252427183902       -6.6278155339805735     
  O   -2.5738349514563126       0.54058252427184073       -5.7678155339805741     
  O   -4.7238349514563183       0.96058252427184243        3.4121844660194292     
  O    2.1861650485436854        9.0582524271844989E-002   4.2184466019428157E-002
  O    1.6661650485436823       -1.7494174757281584        2.9521844660194283     
  O   0.81616504854369509       -2.8694174757281559       0.24218446601942745     
  O    2.0061650485436857       -11.859417475728158       -7.8155339805725532E-003
  O    7.1261650485436832       -5.0094174757281564       -8.5878155339805708     
  O    5.0561650485436829       -1.1894174757281561       -1.0678155339805713     
  O   -2.6238349514563168       -5.3694174757281559       -1.5878155339805708     
  O    5.4961650485436948        1.0805825242718541       -3.0878155339805673     
  O    7.0761650485436860       -5.1594174757281550      -0.32781553398057284     
  O   -2.3338349514563177       -3.0394174757281576       -7.2578155339805726     
  O    9.4261650485436874       -4.0894174757281547       -2.4278155339805707     
  O    3.4261650485436874       -3.4194174757281530        4.4021844660194311     
  O    3.8961650485436863       -4.9394174757281561        2.0021844660194290     
  O    9.1661650485436823       -5.8994174757281570        1.7921844660194282     
  O    2.5861650485436840       -5.7294174757281553        8.1921844660194303     
  O  -0.16383495145631599       -6.3894174757281554       -5.3178155339805713     
  O   -6.5738349514563126       -1.2494174757281584        4.3121844660194277     
  O   -3.5438349514563185       -5.8894174757281554       -3.9878155339805730     
  O    5.3061650485436829       -3.4094174757281550       -5.1178155339805720     
  O   -3.6738349514563140       -1.7894174757281576        4.2921844660194282     
  O    8.6561650485436772       -9.0994174757281563        7.7021844660194283     
  O   -6.8438349514563157       -3.7894174757281576        3.8221844660194293     
  O    3.0161650485436837       -9.2294174757281553       0.66218446601942915     
  O    2.5861650485436840       -1.1594174757281550        8.0021844660194184     
  O    3.4661650485436866       -3.5594174757281571      -0.50781553398057255     
  O   -6.3338349514563177        1.1205825242718461       0.27218446601942858     
  O   -2.1738349514563140       -1.2094174757281593       0.10218446601942688     
  O    2.8061650485436829       -8.9294174757281581        3.3821844660194245     
  O   -4.6938349514563171       -1.2494174757281584        8.4421844660194303     
  O    2.0861650485436840      -0.10941747572815785        5.6521844660194311     
  O   -5.6238349514563168       -5.5194174757281580        5.6621844660194292     
  O    5.3061650485436829       0.42058252427184328        2.2821844660194266     
  O   -6.3838349514563149       -4.3094174757281571        1.2221844660194279     
  O  -0.33383495145631770      -0.26941747572815444        8.1621844660194292     
  O    6.6661650485436823       -1.1594174757281550       -4.2278155339805714     
  O   -5.9138349514563160        1.0505825242718458        9.5121844660194306     
  O    5.5861650485436840       -7.6194174757281559       -2.2778155339805686     
  O    1.0861650485436840       -4.1594174757281550        5.2221844660194314     
  O  -0.49383495145632139      -0.72941747572815530       -7.4578155339805718     
  O    4.7261650485436846      -0.76941747572815444       -8.6878155339805723     
  O    1.0061650485436857       -6.8694174757281559        4.7221844660194314     
  O    7.8261650485436860      -0.81941747572815871       -8.5578155339805733     
  O   -3.4938349514563143       -4.0094174757281564        5.9021844660194311     
  O    3.1761650485436874       -5.9094174757281550       -2.0378155339805737     
  O   -1.3138349514563146       -2.0194174757281544       -4.0878155339805708     
  O   -4.6638349514563160       -3.4094174757281550       -6.0978155339805724     
  O    4.6161650485436851       -3.5394174757281576       -7.8078155339805768     
  O    7.7161650485436795       0.78058252427184271       0.59218446601942887     
  O   -3.3138349514563146       0.52058252427184470        6.6021844660194269     
  O    9.5261650485436817       -8.0594174757281571        3.5421844660194282     
  O    10.086165048543684       -7.5494174757281556        6.1721844660194272     
  O    1.3761650485436832       -3.1494174757281570       -8.8378155339805708     
  O  -0.60383495145631372        1.0105825242718467       0.53218446601943015     
  O    1.3761650485436832       -7.3294174757281567      -0.38781553398057156     
  O   -6.4238349514563140       -4.4894174757281569       -2.4678155339805734     
  O  -0.49383495145632139       -2.9794174757281553        7.2421844660194274     
  O   0.90616504854368429       -1.0294174757281596       -2.1278155339805735     
  O   0.48616504854368259       -3.5894174757281547       -5.9878155339805730     
  O   -1.0338349514563134       -1.2194174757281573        3.8421844660194289     
  O   -6.8238349514563126       -6.1194174757281559       -5.9978155339805710     
  O    1.5361650485436869      -0.42941747572815814       -5.6278155339805735     
  O   -4.9038349514563180       0.24058252427184357        14.452184466019428     
  O   -6.9438349514563171      -0.92941747572815814        10.792184466019425     
  O   -2.5738349514563126       0.54058252427184073        12.852184466019427     
  O    5.8161650485436880       -8.5094174757281600        10.042184466019432     
  O   -7.1338349514563220       -3.6294174757281574        11.622184466019430     
  O    4.7261650485436846      -0.76941747572815444        9.9321844660194252     
  O    3.6161650485436851       -7.0494174757281556        10.492184466019427     
  O   -2.8338349514563177        5.6505825242718402       -12.627815533980574     
  O   -4.0438349514563185        4.2405825242718436       -9.6078155339805704     
  O   0.59616504854368202        4.3705825242718461       -10.127815533980574     
  O    2.9161650485436823        2.7805825242718427       -9.9178155339805727     
  O  -0.49383495145632139        3.7605825242718467       -12.727815533980571     
  O   -5.3834951456316560E-002   7.3805825242718512       -10.537815533980574     
  O   -4.9638349514563203        4.4805825242718456       0.96218446601942631     
  O    4.1361650485436954        8.7605825242718467       -1.8278155339805728     
  O   0.46616504854368657        13.170582524271843        1.2321844660194294     
  O   -2.8338349514563177        5.6505825242718402        5.9921844660194274     
  O    9.6761650485436874        10.950582524271844       -2.8778155339805735     
  O   0.87616504854368316        1.7705825242718447       -3.9778155339805714     
  O   -4.0438349514563185        4.2405825242718436        9.0121844660194306     
  O    5.5961650485436820        5.1805825242718413       0.44218446601942674     
  O   0.85616504854368713        7.7805825242718427        5.6521844660194311     
  O    2.5161650485436837        10.630582524271844        6.7221844660194314     
  O    2.6961650485436905        5.8305825242718470        3.4221844660194272     
  O    1.4361650485436854        5.2105825242718424       -7.0478155339805717     
  O   -1.7138349514563131        3.6905825242718464      -0.14781553398057667     
  O    7.3661650485436851        9.0805825242718541       -1.7178155339805734     
  O   -5.1938349514563171        4.5805825242718470        5.9821844660194294     
  O    6.7861650485436869        2.8005825242718458       -4.7378155339805730     
  O   -1.0738349514563126        2.9505825242718444       -7.8278155339805728     
  O   0.59616504854368202        4.3705825242718461        8.4921844660194274     
  O    2.0061650485436857        6.7605825242718467       -7.8155339805725532E-003
  O   -1.8238349514563126        2.3705825242718461       -3.8778155339805735     
  O   -4.2438349514563143        2.0805825242718470       -7.2878155339805737     
  O    2.1361650485436883        4.0905825242718450       -4.1978155339805703     
  O    3.5461650485436849        8.5605825242718439        5.6421844660194260     
  O   -1.6038349514563137        3.9505825242718444        2.4721844660194279     
  O    1.4461650485436834        6.2705825242718447       -2.5778155339805728     
  O    2.9561650485436743        2.1205825242718461       -1.4678155339805699     
  O   -1.9438349514563171        4.2905825242718407       -5.7178155339805734     
  O    1.9361650485436854        2.6205825242718461        5.0221844660194286     
  O    5.5261650485436817        5.5905825242718450        3.6221844660194265     
  O   -1.5538349514563166        7.1005825242718430      -0.34781553398057241     
  O    8.6061650485436942        8.1205825242718461       -4.2778155339805686     
  O    2.9161650485436823        2.7805825242718427        8.7021844660194283     
  O   -2.1738349514563140        2.2305825242718527        8.4021844660194311     
  O   -1.4838349514563163        10.430582524271841        1.2921844660194282     
  O   -4.1438349514563129        3.8605825242718410        3.3121844660194277     
  O   0.10616504854368713        8.0705825242718419        1.6421844660194296     
  O   -4.1438349514563129        2.3605825242718410       -2.8178155339805713     
  O    9.0061650485436857        5.4005825242718402       -5.2578155339805726     
  O    3.0161650485436837        9.3905825242718421       0.66218446601942915     
  O    8.1861650485436783        4.4705825242718404       -7.7478155339805710     
  O   -3.8238349514563126        6.8205825242718419        1.0621844660194277     
  O    4.1661650485436823        5.5305825242718427        7.7821844660194266     
  O    4.3861650485436883        3.8005825242718458        5.7721844660194286     
  O    2.8061650485436829        9.6905825242718464        3.3821844660194245     
  O  -0.50383495145631230        6.3705825242718461        3.6921844660194267     
  O    5.5861650485436840        11.000582524271842       -2.2778155339805686     
  O   -4.5838349514563177        4.9905825242718436       -1.7978155339805717     
  O    2.9261650485436874        4.0905825242718450       0.71218446601942631     
  O  -0.49383495145632139        3.7605825242718467        5.8921844660194260     
  O   -5.3834951456316560E-002   7.3805825242718512        8.0821844660194238     
  O    5.0361650485436869        4.9805825242718456       -4.5078155339805726     
  O    1.3761650485436832        11.290582524271841      -0.38781553398057156     
  O   -2.9338349514563120        5.9705825242718404       -3.7978155339805717     
  O    7.0261650485436817        3.8705825242718461        2.1221844660194265     
  O    2.7961650485436849        2.0705825242718348        2.5421844660194282     
  O    6.3061650485436829        2.2505825242718416       -7.3178155339805713     
  O    5.7861650485436869        6.2605825242718467       -2.0878155339805708     
  O    8.7161650485436866        3.9405825242718464      -0.17781553398057071     
  O   -1.8238349514563126        2.3705825242718461        14.742184466019427     
  O   -4.1438349514563129        2.3605825242718410        15.802184466019430     
  O   -6.4638349514563131        5.1805825242718413        9.9521844660194283     
         235
 t= 5 ps
  O   -9.5946382978722866       -2.0658297872340583       -1.1755319148936039     
  O   -6.7246382978722892       0.49417021276594397       -4.6155319148936016     
  O   -10.484638297872287       -3.0058297872340560        1.3244680851063997     
  O   -8.4746382978722892       -3.5829787234057164E-002  -2.4855319148936026     
  O   -7.1946382978722880       -6.5158297872340540       0.52446808510639897     
  O   -8.8246382978722906       -3.4058297872340546       -7.3955319148936027     
  O   -8.5046382978722903       -4.3758297872340535       -1.6355319148936012     
  O   -9.2246382978722892      -0.88582978723405859        8.0444680851063950     
  O   -6.5546382978722875       -1.9958297872340580        7.8444680851063993     
  O   -7.5546382978722875       0.29417021276594824        3.3344680851063977     
  O   -8.6446382978722909        2.4170212765945109E-002   5.7344680851063998     
  O   -9.0046382978722903       -4.2558297872340560        4.6844680851063956     
  O   -6.5346382978722914       -1.4858297872340529       0.30446808510639300     
  O   -10.104638297872292       -1.1058297872340574        10.854468085106397     
  O   -9.1146382978722897        5.9141702127659457      -0.83553191489360401     
  O   -9.2046382978722860        2.5841702127659474        6.5944680851063993     
  O   -11.204638297872286        6.1341702127659445        8.5344680851063970     
  O   -7.9546382978722860        7.2941702127659482        10.104468085106397     
  O   -9.6746382978722849        3.6641702127659457        9.0844680851063941     
  O   -7.8846382978722858        2.7941702127659482       -2.9755319148936046     
  O   -6.7346382978722872        3.1941702127659468        1.4244680851063976     
  O   -8.0546382978722875        5.2941702127659482        5.6044680851063973     
  O   -7.3746382978722878        4.8641702127659414        8.2144680851063967     
  O   -6.9046382978722889        3.3641702127659414        4.0644680851063981     
  O   -10.904638297872289        3.5841702127659474        2.9144680851063960     
  O   -9.2146382978722912        3.6541702127659477       0.61446808510639883     
  O   -11.244638297872285        7.1941702127659468        11.194468085106401     
  O   -13.054638297872287        6.6941702127659468        13.164468085106400     
  O   -9.7446382978722852        4.1841702127659417        11.664468085106400     
  O   -11.624638297872288        1.9641702127659428        12.094468085106399     
  O   0.33536170212771310       -5.5658297872340547       -8.7955319148936013     
  O    4.7453617021277168       -3.7658297872340540       -9.9255319148936039     
  O  -0.32463829787229059       0.68417021276594170       -12.435531914893602     
  O    5.3453617021277040       0.74417021276594397       -10.665531914893602     
  O    3.2053617021277105       -8.2758297872340556       -11.105531914893602     
  O   -5.2246382978722892        1.0341702127659431       -11.115531914893602     
  O    5.7453617021277097       -1.6758297872340577       -11.765531914893602     
  O   -1.9146382978722869       -4.5158297872340540       -9.5555319148936029     
  O    4.1153617021277142       -3.7058297872340518       -13.425531914893602     
  O    4.5853617021277131       -5.2258297872340549       -15.825531914893602     
  O    3.2753617021277108       -6.0158297872340540       -9.6355319148936012     
  O    6.1953617021277125       -2.7258297872340549       -15.405531914893603     
  O   -2.9846382978722872       -2.0758297872340563       -13.535531914893603     
  O    3.2753617021277108       -1.4458297872340538       -9.8255319148936024     
  O   -3.0246382978722863       -8.1958297872340538       -8.7855319148936033     
  O   -4.0046382978722903       -1.5358297872340572       -9.3855319148936012     
  O    2.7753617021277108      -0.39582978723405660       -12.175531914893602     
  O    5.9953617021277097       0.13417021276594454       -15.545531914893603     
  O   0.35536170212770912      -0.55582978723405319       -9.6655319148936023     
  O    1.7753617021277108       -4.4458297872340538       -12.605531914893602     
  O   -2.8046382978722875       -4.2958297872340552       -11.925531914893602     
  O   -5.4746382978722892       -7.0458297872340552       -9.5655319148936009     
  O    8.4053617021277063       0.49417021276594397       -17.235531914893603     
  O    7.9753617021277137       -4.9758297872340549       -10.495531914893604     
  O   -2.6246382978722878       0.23417021276594596       -11.225531914893603     
  O   -4.3146382978722855       -4.0358297872340536       -8.3855319148936012     
  O   0.19536170212770543       -3.2658297872340540       -10.585531914893604     
  O  -0.83463829787228860       -4.4258297872340542        3.4444680851063971     
  O    9.0253617021277108       -2.0658297872340583       -1.1755319148936039     
  O    4.8253617021277222       -10.145829787234057       -1.0355319148936033     
  O    1.1553617021277134       -5.7358297872340565        2.0244680851063990     
  O   0.32536170212771509       -7.0558297872340567       -1.5555319148936029     
  O   -3.1746382978722778       -2.8258297872340563        2.4044680851063980     
  O   -4.2146382978722912       -4.5829787234055175E-002  -3.3755319148936032     
  O    4.7453617021277168       -3.7658297872340540        8.6944680851064007     
  O   -4.2246382978722892       -2.8358297872340543       -2.8255319148936024     
  O   -4.1246382978722878       -6.2658297872340540       0.65446808510639798     
  O  -0.32463829787229059       0.68417021276594170        6.1844680851063956     
  O  -0.46463829787229116       -7.5358297872340536       -6.9755319148936046     
  O   -6.2546382978722903       -1.2158297872340569       -7.0355319148936033     
  O  -0.39463829787229088       -3.5258297872340520      -0.94553191489360344     
  O    6.4053617021277134       -4.8958297872340566        6.0244680851063990     
  O   -4.5546382978722875       -7.4158297872340562        4.4344680851063991     
  O    8.1353617021277103       -3.0058297872340560        1.3244680851063997     
  O  -0.54463829787228946       -9.8858297872340550       -5.5055319148936022     
  O    9.2353617021277117      -0.55582978723405319       -5.1355319148936012     
  O    3.2053617021277105       -8.2758297872340556        7.5144680851064010     
  O   -5.7646382978722954       -9.0658297872340547      -0.31553191489360088     
  O   -5.2246382978722892        1.0341702127659431        7.5044680851063958     
  O    7.0953617021277111       -5.7358297872340565       -2.7555319148936022     
  O    3.5553617021277120       -2.6158297872340555       -3.4355319148936019     
  O   -3.0146382978722883       0.83417021276594738       0.32446808510639613     
  O    5.7453617021277097       -1.6758297872340577        6.8544680851063973     
  O   -3.3146382978722855       -7.7458297872340545       -5.7855319148936033     
  O    4.5853617021277131       0.58417021276594028       -5.8355319148936040     
  O   -1.8846382978722858       0.25417021276594198       -4.9755319148936046     
  O   -4.0346382978722914       0.67417021276594369        4.2044680851063987     
  O    2.8753617021277122      -0.19582978723405375       0.83446808510639769     
  O    2.3553617021277091       -2.0358297872340572        3.7444680851063978     
  O    1.5053617021277219       -3.1558297872340546        1.0344680851063970     
  O    7.8153617021277100       -5.2958297872340552       -7.7955319148936013     
  O    5.7453617021277097       -1.4758297872340549      -0.27553191489360174     
  O   -1.9346382978722900       -5.6558297872340546      -0.79553191489360131     
  O    6.1853617021277216       0.79417021276595534       -2.2955319148935978     
  O    7.7653617021277128       -5.4458297872340538       0.46446808510639670     
  O   -1.6446382978722909       -3.3258297872340563       -6.4655319148936030     
  O    10.115361702127714       -4.3758297872340535       -1.6355319148936012     
  O    4.1153617021277142       -3.7058297872340518        5.1944680851064007     
  O    4.5853617021277131       -5.2258297872340549        2.7944680851063985     
  O    9.8553617021277091       -6.1858297872340557        2.5844680851063977     
  O   0.52536170212771083       -6.6758297872340542       -4.5255319148936017     
  O   -5.8846382978722858       -1.5358297872340572        5.1044680851063973     
  O   -2.8546382978722917       -6.1758297872340542       -3.1955319148936034     
  O    5.9953617021277097       -3.6958297872340538       -4.3255319148936024     
  O    6.1953617021277125       -2.7258297872340549        3.2144680851063967     
  O   -2.9846382978722872       -2.0758297872340563        5.0844680851063977     
  O    9.3453617021277040       -9.3858297872340550        8.4944680851063978     
  O  -0.79463829787228946       -8.4758297872340549        2.0844680851063977     
  O   -6.1546382978722889       -4.0758297872340563        4.6144680851063988     
  O    3.2753617021277108       -1.4458297872340538        8.7944680851063879     
  O    4.1553617021277134       -3.8458297872340559       0.28446808510639698     
  O   -3.3346382978722886       -9.0758297872340563        1.2844680851063970     
  O   -6.4446382978722951       -3.9158297872340562       -6.2055319148936015     
  O   -5.6446382978722909       0.83417021276594738        1.0644680851063981     
  O   -1.4846382978722872       -1.4958297872340580       0.89446808510639642     
  O    3.4953617021277097       -9.2158297872340569        4.1744680851063940     
  O    7.1653617021277114       -7.6758297872340542        8.3944680851063964     
  O   -4.0046382978722903       -1.5358297872340572        9.2344680851063998     
  O    2.7753617021277108      -0.39582978723405660        6.4444680851064007     
  O   -4.9346382978722900       -5.8058297872340567        6.4544680851063987     
  O    6.9453617021277125       -6.5858297872340508        4.1344680851063984     
  O    5.9953617021277097       0.13417021276594454        3.0744680851063961     
  O   -5.6946382978722880       -4.5958297872340559        2.0144680851063974     
  O   0.35536170212770912      -0.55582978723405319        8.9544680851063987     
  O    7.3553617021277091       -1.4458297872340538       -3.4355319148936019     
  O   -5.2246382978722892       0.76417021276594710        10.304468085106400     
  O    6.2753617021277108       -7.9058297872340546       -1.4855319148935990     
  O    1.7753617021277108       -4.4458297872340538        6.0144680851064010     
  O   0.19536170212770543       -1.0158297872340540       -6.6655319148936023     
  O    5.4153617021277114       -1.0558297872340532       -7.8955319148936027     
  O    1.6953617021277125       -7.1558297872340546        5.5144680851064010     
  O    2.6353617021277103       -8.0758297872340563       -5.2955319148936013     
  O    8.5153617021277128       -1.1058297872340574       -7.7655319148936037     
  O   -2.8046382978722875       -4.2958297872340552        6.6944680851064007     
  O    3.8653617021277142       -6.1958297872340538       -1.2455319148936042     
  O  -0.62463829787228775       -2.3058297872340532       -3.2955319148936013     
  O   -3.9746382978722892       -3.6958297872340538       -5.3055319148936029     
  O    7.8753617021277122       -8.6158297872340555        5.7744680851063990     
  O    5.3053617021277120       -3.8258297872340563       -7.0155319148936073     
  O  -0.39463829787229088       -8.7558297872340560        6.1044680851063973     
  O    8.4053617021277063       0.49417021276594397        1.3844680851063984     
  O   -2.6246382978722878       0.23417021276594596        7.3944680851063964     
  O    2.0653617021277100       -3.4358297872340557       -8.0455319148936013     
  O    8.5361702127713102E-002  0.72417021276594795        1.3244680851063997     
  O    2.0653617021277100       -7.6158297872340555       0.40446808510639798     
  O    4.3053617021277120       -7.3358297872340543       -7.3355319148936040     
  O   -5.7346382978722872       -4.7758297872340556       -1.6755319148936039     
  O   0.19536170212770543       -3.2658297872340540        8.0344680851063970     
  O    1.5953617021277111       -1.3158297872340583       -1.3355319148936040     
  O    1.1753617021277094       -3.8758297872340535       -5.1955319148936034     
  O  -0.34463829787228661       -1.5058297872340560        4.6344680851063984     
  O   -6.1346382978722858       -6.4058297872340546       -5.2055319148936015     
  O    2.2253617021277137      -0.71582978723405688       -4.8355319148936040     
  O   -1.8846382978722858       0.25417021276594198        13.644468085106396     
  O    5.4153617021277114       -1.0558297872340532        10.724468085106395     
  O   -3.3546382978722917        3.9541702127659448       -8.8155319148936009     
  O    1.2853617021277088        4.0841702127659474       -9.3355319148936040     
  O    2.6253617021277122        2.3341702127659474       -12.805531914893603     
  O    3.6053617021277091        2.4941702127659440       -9.1255319148936032     
  O   -1.4846382978722872        1.9441702127659539       -9.4255319148936039     
  O   0.63536170212771026        7.0941702127659525       -9.7455319148936042     
  O   -4.2746382978722934        4.1941702127659468        1.7544680851063958     
  O   -6.3346382978722886        5.1241702127659465       -1.7355319148936026     
  O    4.8253617021277222        8.4741702127659480       -1.0355319148936033     
  O   -2.1446382978722909        5.3641702127659414        6.7844680851063970     
  O    1.5653617021277100        1.4841702127659460       -3.1855319148936019     
  O    6.2853617021277088        4.8941702127659426        1.2344680851063963     
  O    1.5453617021277140        7.4941702127659440        6.4444680851064007     
  O    3.3853617021277174        5.5441702127659482        4.2144680851063967     
  O    3.8853617021277103        8.4541702127659448       -3.9155319148936023     
  O    2.1253617021277122        4.9241702127659437       -6.2555319148936022     
  O   -1.0246382978722863        3.4041702127659477       0.64446808510639286     
  O    8.0553617021277120        8.7941702127659553      -0.92553191489360387     
  O   -4.5046382978722903        4.2941702127659482        6.7744680851063990     
  O    7.4753617021277137        2.5141702127659471       -3.9455319148936034     
  O  -0.38463829787228576        2.6641702127659457       -7.0355319148936033     
  O    1.2853617021277088        4.0841702127659474        9.2844680851063970     
  O    6.9853617021277117        7.3441702127659454        6.1244680851064004     
  O    2.6953617021277125        6.4741702127659480       0.78446808510639698     
  O   -1.1346382978722858        2.0841702127659474       -3.0855319148936040     
  O   -3.5546382978722875        1.7941702127659482       -6.4955319148936042     
  O    2.8253617021277151        3.8041702127659462       -3.4055319148936007     
  O    4.2353617021277117        8.2741702127659451        6.4344680851063956     
  O    3.7953617021277140        6.9341702127659346       -8.0455319148936013     
  O   -5.7446382978722852        7.0041702127659420        5.6544680851063944     
  O  -0.91463829787228690        3.6641702127659457        3.2644680851063974     
  O    2.1353617021277103        5.9841702127659460       -1.7855319148936033     
  O    3.6453617021277012        1.8341702127659474      -0.67553191489360032     
  O    7.3753617021277122        7.1941702127659468       -7.4255319148936039     
  O   -1.2546382978722903        4.0041702127659420       -4.9255319148936039     
  O    2.6253617021277122        2.3341702127659474        5.8144680851063981     
  O    6.2153617021277086        5.3041702127659462        4.4144680851063960     
  O  -0.86463829787228974        6.8141702127659443       0.44446808510639713     
  O    9.2953617021277211        7.8341702127659474       -3.4855319148935990     
  O    3.6053617021277091        2.4941702127659440        9.4944680851063978     
  O   -1.4846382978722872        1.9441702127659539        9.1944680851064007     
  O  -0.79463829787228946        10.144170212765943        2.0844680851063977     
  O    5.5653617021277100        6.6941702127659468       -5.4555319148936015     
  O   -3.4546382978722860        3.5741702127659423        4.1044680851063973     
  O   0.79536170212771395        7.7841702127659431        2.4344680851063991     
  O   -3.4546382978722860        2.0741702127659423       -2.0255319148936017     
  O    9.6953617021277125        5.1141702127659414       -4.4655319148936030     
  O    3.7053617021277105        9.1041702127659434        1.4544680851063987     
  O    8.8753617021277051        4.1841702127659417       -6.9555319148936015     
  O   -3.1346382978722858        6.5341702127659431        1.8544680851063973     
  O    4.8553617021277091        5.2441702127659440        8.5744680851063961     
  O    5.0753617021277151        3.5141702127659471        6.5644680851063981     
  O    3.4953617021277097        9.4041702127659477        4.1744680851063940     
  O   -6.1246382978722878        6.8841702127659516        2.9344680851063991     
  O    1.6253617021277122        7.1641702127659457       -4.9555319148936015     
  O   0.18536170212771452        6.0841702127659474        4.4844680851063963     
  O   -3.8946382978722909        4.7041702127659448       -1.0055319148936022     
  O    3.8653617021277142        12.424170212765944       -1.2455319148936042     
  O    3.6153617021277142        3.8041702127659462        1.5044680851063958     
  O   0.19536170212770543        3.4741702127659480        6.6844680851063956     
  O   -5.7746382978722863        4.8941702127659426       -7.8755319148936032     
  O   0.63536170212771026        7.0941702127659525        8.8744680851063933     
  O    5.7253617021277137        4.6941702127659468       -3.7155319148936030     
  O    2.0653617021277100        11.004170212765942       0.40446808510639798     
  O   -2.2446382978722852        5.6841702127659417       -3.0055319148936022     
  O   -3.3546382978722917        6.9141702127659457        4.5944680851063993     
  O    7.7153617021277086        3.5841702127659474        2.9144680851063960     
  O    3.4853617021277117        1.7841702127659360        3.3344680851063977     
  O    6.9953617021277097        1.9641702127659428       -6.5255319148936017     
  O    6.4753617021277137        5.9741702127659480       -1.2955319148936013     
  O    9.4053617021277134        3.6541702127659477       0.61446808510639883     
  O  -0.38463829787228576        2.6641702127659457        11.584468085106394     
  O   -1.1346382978722858        2.0841702127659474        15.534468085106397     
  O   -3.5546382978722875        1.7941702127659482        12.124468085106400     
  O   -1.2546382978722903        4.0041702127659420        13.694468085106401     
  O   -3.4546382978722860        2.0741702127659423        16.594468085106399     
  O   -1.7946382978722895        6.4441702127659468        12.324468085106403     
  O   -5.7746382978722863        4.8941702127659426        10.744468085106398     
  O   -5.8046382978722875        3.1041702127659434        13.594468085106399     
  O   -2.2446382978722852        5.6841702127659417        15.614468085106395     
         259
 t= 6 ps
  O   -9.8653281853281243       -1.4444015444015577      -0.89637065637067082     
  O   -10.815328185328127       -1.5044015444015528        5.4636293436293286     
  O   -6.9953281853281268        1.1155984555984446       -4.3363706563706685     
  O   -8.5253281853281280       -7.3344015444015547       -1.8063706563706710     
  O   -9.0053281853281248       -5.4744015444015552       -3.6063706563706681     
  O   -7.4653281853281257       -5.8944015444015534       0.80362934362933203     
  O   -8.7753281853281280       -3.7544015444015528       -1.3563706563706681     
  O   -7.8753281853281294       -4.3244015444015531        7.9536293436293306     
  O   -9.4953281853281268      -0.26440154440155794        8.3236293436293280     
  O   -6.8253281853281251       -1.3744015444015574        8.1236293436293323     
  O   -7.8253281853281251       0.91559845559844888        3.6136293436293307     
  O   -8.9153281853281285       0.64559845559844575        6.0136293436293329     
  O   -9.2753281853281280       -3.6344015444015554        4.9636293436293286     
  O   -8.6753281853281266       -7.7244015444015552        4.6136293436293307     
  O   -8.1153281853281243       -7.2144015444015537        7.2436293436293298     
  O   -6.8053281853281291      -0.86440154440155226       0.58362934362932606     
  O   -8.3653281853281243       -1.6844015444015525        3.1136293436293307     
  O   -9.4753281853281237        3.2055984555984480        6.8736293436293323     
  O   -12.605328185328126        5.5155984555984432        1.5136293436293293     
  O   -11.475328185328124        6.7555984555984452        8.8136293436293300     
  O   -7.4653281853281257        12.725598455598444       0.80362934362933203     
  O   -9.9453281853281226        4.2855984555984463        9.3636293436293272     
  O   -11.905328185328123        7.9655984555984460        6.4036293436293334     
  O   -9.0353281853281260        13.055598455598442        2.8636293436293307     
  O   -12.675328185328127        5.9255984555984469        4.6936293436293290     
  O   -13.815328185328127        4.1355984555984477        6.8436293436293312     
  O   -7.0053281853281248        3.8155984555984475        1.7036293436293306     
  O   -8.3253281853281251        5.9155984555984489        5.8836293436293303     
  O   -7.6453281853281254        5.4855984555984421        8.4936293436293298     
  O   -7.1753281853281266        3.9855984555984421        4.3436293436293312     
  O   -11.175328185328127        4.2055984555984480        3.1936293436293290     
  O   -9.4853281853281288        4.2755984555984483       0.89362934362933188     
  O   -7.8653281853281314        8.1355984555984477        13.003629343629328     
  O   -11.415328185328129        3.1355984555984477        14.953629343629331     
  O   -11.515328185328123        7.8155984555984475        11.473629343629334     
  O   -9.1953281853281226        5.7355984555984421        14.433629343629335     
  O   -10.015328185328123        4.8055984555984423        11.943629343629333     
  O   -13.165328185328121        5.3155984555984475        15.183629343629327     
  O   -11.895328185328125        2.5855984555984435        12.373629343629332     
  O   -1.1053281853281263       -3.8044015444015535       -14.896370656370669     
  O   0.88467181467187572       -5.1144015444015558       -16.316370656370669     
  O    6.4671814671875438E-002  -4.9444015444015541       -8.5163706563706683     
  O   -3.4453281853281155       -2.2044015444015557       -15.936370656370670     
  O    7.8046718146718774       -1.5044015444015528       -13.156370656370669     
  O    4.4746718146718791       -3.1444015444015534       -9.6463706563706708     
  O  -0.59532818532812826        1.3055984555984423       -12.156370656370669     
  O    6.1346718146718757       -4.2744015444015560       -12.316370656370669     
  O    5.0746718146718663        1.3655984555984446       -10.386370656370669     
  O    5.4746718146718720       -1.0544015444015571       -11.486370656370669     
  O   -2.1853281853281246       -3.8944015444015534       -9.2763706563706698     
  O    3.8446718146718766       -3.0844015444015511       -13.146370656370669     
  O   -3.2553281853281248       -1.4544015444015557       -13.256370656370670     
  O    9.0746718146718663       -8.7644015444015544       -9.8463706563706701     
  O    3.0046718146718732      -0.82440154440155311       -9.5463706563706694     
  O    6.8946718146718737       -7.0544015444015535       -9.9463706563706680     
  O   -4.2753281853281280      -0.91440154440155652       -9.1063706563706681     
  O    2.5046718146718732       0.22559845559844405       -11.896370656370669     
  O    8.4671814671871459E-002   6.5598455598447458E-002  -9.3863706563706693     
  O   -5.4953281853281268        1.3855984555984477       -8.0363706563706678     
  O    1.5046718146718732       -3.8244015444015531       -12.326370656370669     
  O    1.4246718146718749       -6.5344015444015540       -12.826370656370669     
  O   -3.0753281853281251       -3.6744015444015545       -11.646370656370669     
  O   -4.5853281853281231       -3.4144015444015530       -8.1063706563706681     
  O   -7.5328185328132236E-002  -2.6444015444015534       -10.306370656370671     
  O   -1.1053281853281263       -3.8044015444015535        3.7236293436293302     
  O    8.7546718146718732       -1.4444015444015577      -0.89637065637067082     
  O    4.5546718146718845       -9.5244015444015560      -0.75637065637067025     
  O    10.754671814671873       -10.484401544401553       -5.6163706563706697     
  O   0.88467181467187572       -5.1144015444015558        2.3036293436293320     
  O    5.4671814671877428E-002  -6.4344015444015561       -1.2763706563706698     
  O   -3.4453281853281155       -2.2044015444015557        2.6836293436293310     
  O    7.8046718146718774       -1.5044015444015528        5.4636293436293286     
  O   -4.4853281853281288       0.57559845559844547       -3.0963706563706701     
  O    4.4746718146718791       -3.1444015444015534        8.9736293436293337     
  O   -4.4953281853281268       -2.2144015444015537       -2.5463706563706694     
  O   -4.3953281853281254       -5.6444015444015534       0.93362934362933103     
  O  -0.59532818532812826        1.3055984555984423        6.4636293436293286     
  O  -0.73532818532812882       -6.9144015444015530       -6.6963706563706715     
  O   -6.5253281853281280      -0.59440154440155624       -6.7563706563706702     
  O    10.094671814671877       -7.3344015444015547       -1.8063706563706710     
  O    9.6146718146718726       -5.4744015444015552       -3.6063706563706681     
  O  -0.66532818532812854       -2.9044015444015514      -0.66637065637067039     
  O   -4.8253281853281251       -6.7944015444015555        4.7136293436293322     
  O    8.4546718146718760       -6.5644015444015551       -6.0263706563706698     
  O    5.0746718146718663        1.3655984555984446        8.2336293436293317     
  O    7.8646718146718726       -2.3844015444015554        1.6036293436293327     
  O    9.8746718146718706       0.58559845559844348       -2.2063706563706695     
  O    8.9646718146718740        6.5598455598447458E-002  -4.8563706563706681     
  O    1.2746718146718763       -10.504401544401553        6.7236293436293337     
  O    3.6146718146718726       -9.5444015444015555       -3.6363706563706693     
  O   -6.0353281853281331       -8.4444015444015541       -3.6370656370667831E-002
  O   -5.4953281853281268        1.6555984555984438        7.7836293436293289     
  O    6.8246718146718734       -5.1144015444015558       -2.4763706563706691     
  O    3.2846718146718743       -1.9944015444015548       -3.1563706563706688     
  O   -3.2853281853281260        1.4555984555984480       0.60362934362932918     
  O    11.154671814671872       -5.8944015444015534       0.80362934362933203     
  O    5.4746718146718720       -1.0544015444015571        7.1336293436293303     
  O   -3.5853281853281231       -7.1244015444015538       -5.5063706563706702     
  O    7.7846718146718743       -9.2044015444015557      -0.64637065637067082     
  O    4.3146718146718754        1.2055984555984409       -5.5563706563706710     
  O    9.5246718146718763       -2.7844015444015540       -7.1163706563706697     
  O   -2.1553281853281234       0.87559845559844263       -4.6963706563706715     
  O   -4.3053281853281291        1.2955984555984443        4.4836293436293317     
  O    2.6046718146718746       0.42559845559844689        1.1136293436293307     
  O   -2.9753281853281166       -9.5544015444015535       -3.1263706563706677     
  O    2.0846718146718715       -1.4144015444015565        4.0236293436293309     
  O    1.2346718146718842       -2.5344015444015540        1.3136293436293300     
  O    2.4246718146718749       -11.524401544401556        1.0636293436293300     
  O    7.5446718146718723       -4.6744015444015545       -7.5163706563706683     
  O    5.4746718146718720      -0.85440154440155425        3.6293436293313164E-003
  O   -2.2053281853281277       -5.0344015444015540      -0.51637065637066826     
  O    5.9146718146718840        1.4155984555984560       -2.0163706563706647     
  O    7.4946718146718752       -4.8244015444015531       0.74362934362932975     
  O   -1.9153281853281285       -2.7044015444015557       -6.1863706563706700     
  O    7.1046718146718746       -10.804401544401554       -7.1463706563706708     
  O    3.8446718146718766       -3.0844015444015511        5.4736293436293337     
  O    4.3146718146718754       -4.6044015444015542        3.0736293436293316     
  O    9.5846718146718715       -5.5644015444015551        2.8636293436293307     
  O   0.25467181467187316       -6.0544015444015535       -4.2463706563706687     
  O   -6.1553281853281234      -0.91440154440155652        5.3836293436293303     
  O   -3.1253281853281294       -5.5544015444015535       -2.9163706563706704     
  O    5.7246718146718720       -3.0744015444015531       -4.0463706563706694     
  O    5.9246718146718749       -2.1044015444015542        3.4936293436293298     
  O    9.0246718146718834       -10.164401544401553       -3.2063706563706660     
  O   -3.2553281853281248       -1.4544015444015557        5.3636293436293307     
  O    9.0746718146718663       -8.7644015444015544        8.7736293436293309     
  O   -1.0653281853281271       -7.8544015444015542        2.3636293436293307     
  O    6.8046718146718774       -7.9344015444015561        2.5236293436293309     
  O   -6.4253281853281266       -3.4544015444015557        4.8936293436293319     
  O   0.52467181467187629       -10.214401544401554        2.7136293436293322     
  O    9.4246718146718749       -12.884401544401555       -4.1863706563706700     
  O    3.4346718146718729       -8.8944015444015534        1.7336293436293317     
  O    3.0046718146718732      -0.82440154440155311        9.0736293436293209     
  O    6.2346718146718771       -8.1744015444015581       -7.5063706563706702     
  O    3.8846718146718757       -3.2244015444015552       0.56362934362933004     
  O   -3.6053281853281263       -8.4544015444015557        1.5636293436293300     
  O   -6.7153281853281328       -3.2944015444015555       -5.9263706563706684     
  O   -5.9153281853281285        1.4555984555984480        1.3436293436293312     
  O   -1.7553281853281248      -0.87440154440155737        1.1736293436293295     
  O    3.2246718146718720       -8.5944015444015562        4.4536293436293271     
  O    6.8946718146718737       -7.0544015444015535        8.6736293436293295     
  O   -4.2753281853281280      -0.91440154440155652        9.5136293436293329     
  O   -8.5328185328123141E-002  -11.914401544401553        4.7636293436293293     
  O    2.5046718146718732       0.22559845559844405        6.7236293436293337     
  O   -5.2053281853281277       -5.1844015444015561        6.7336293436293317     
  O    6.6746718146718749       -5.9644015444015501        4.4136293436293315     
  O    6.2246718146718649       -8.0044015444015564       -4.8363706563706685     
  O    5.7246718146718720       0.75559845559844518        3.3536293436293292     
  O   -5.9653281853281257       -3.9744015444015552        2.2936293436293305     
  O    8.4671814671871459E-002   6.5598455598447458E-002   9.2336293436293317     
  O    7.0846718146718715      -0.82440154440155311       -3.1563706563706688     
  O   -5.4953281853281268        1.3855984555984477        10.583629343629333     
  O    6.0046718146718732       -7.2844015444015540       -1.2063706563706660     
  O    1.5046718146718732       -3.8244015444015531        6.2936293436293340     
  O   -7.5328185328132236E-002 -0.39440154440155339       -6.3863706563706693     
  O    5.1446718146718737      -0.43440154440155254       -7.6163706563706697     
  O    1.4246718146718749       -6.5344015444015540        5.7936293436293340     
  O    2.3646718146718726       -7.4544015444015557       -5.0163706563706683     
  O    8.2446718146718752      -0.48440154440155681       -7.4863706563706707     
  O   -3.0753281853281251       -3.6744015444015545        6.9736293436293337     
  O    3.5946718146718766       -5.5744015444015531      -0.96637065637067110     
  O    3.3446718146718766       -14.194401544401554        1.7836293436293289     
  O  -0.89532818532812541       -1.6844015444015525       -3.0163706563706683     
  O   -4.2453281853281268       -3.0744015444015531       -5.0263706563706698     
  O    7.6046718146718746       -7.9944015444015548        6.0536293436293320     
  O    5.0346718146718743       -3.2044015444015557       -6.7363706563706742     
  O  -0.66532818532812854       -8.1344015444015554        6.3836293436293303     
  O    8.1346718146718686        1.1155984555984446        1.6636293436293315     
  O   -2.8953281853281254       0.85559845559844661        7.6736293436293295     
  O  -0.85532818532812627       -9.1044015444015542       -1.4063706563706688     
  O    1.7946718146718723       -2.8144015444015551       -7.7663706563706683     
  O  -0.18532818532812456        1.3455984555984486        1.6036293436293327     
  O    1.7946718146718723       -6.9944015444015548       0.68362934362933103     
  O    4.0346718146718743       -6.7144015444015537       -7.0563706563706710     
  O   -4.5853281853281231       -3.4144015444015530        10.513629343629340     
  O   -6.0053281853281248       -4.1544015444015550       -1.3963706563706708     
  O   -7.5328185328132236E-002  -2.6444015444015534        8.3136293436293300     
  O    1.3246718146718734      -0.69440154440155766       -1.0563706563706710     
  O   0.90467181467187174       -3.2544015444015528       -4.9163706563706704     
  O  -0.61532818532812428      -0.88440154440155538        4.9136293436293315     
  O   -6.4053281853281234       -5.7844015444015540       -4.9263706563706684     
  O    1.9546718146718760       -9.4401544401556237E-002  -4.5563706563706710     
  O   -3.6253281853281294        4.5755984555984455       -8.5363706563706678     
  O    1.0146718146718712        4.7055984555984480       -9.0563706563706710     
  O    3.3346718146718715        3.1155984555984446       -8.8463706563706701     
  O   -1.7553281853281248        2.5655984555984546       -9.1463706563706708     
  O    4.5846718146718715        5.8655984555984446       -9.7663706563706683     
  O   -4.9053281853281234        7.2655984555984432       -9.3263706563706705     
  O   -7.5328185328132236E-002   4.0955984555984486       -11.656370656370669     
  O   0.36467181467187260        7.7155984555984531       -9.4663706563706711     
  O   -4.5453281853281311        4.8155984555984475        2.0336293436293289     
  O    4.5546718146718845        9.0955984555984486      -0.75637065637067025     
  O    10.754671814671873        8.1355984555984477       -5.6163706563706697     
  O   -2.4153281853281285        5.9855984555984421        7.0636293436293300     
  O    1.2946718146718723        2.1055984555984466       -2.9063706563706688     
  O   -3.6253281853281294        4.5755984555984455        10.083629343629333     
  O  -0.81532818532812712        9.3555984555984466       -5.2263706563706691     
  O    6.0146718146718712        5.5155984555984432        1.5136293436293293     
  O    1.2746718146718763        8.1155984555984446        6.7236293436293337     
  O    2.9346718146718729        10.965598455598446        7.7936293436293340     
  O    3.1146718146718797        6.1655984555984489        4.4936293436293298     
  O    3.6146718146718726        9.0755984555984455       -3.6363706563706693     
  O   -6.0353281853281331        10.175598455598447       -3.6370656370667831E-002
  O    1.8546718146718746        5.5455984555984443       -5.9763706563706691     
  O   -1.2953281853281240        4.0255984555984483       0.92362934362932592     
  O   -4.7753281853281280        4.9155984555984489        7.0536293436293320     
  O    7.2046718146718760        3.1355984555984477       -3.6663706563706704     
  O  -0.65532818532812342        3.2855984555984463       -6.7563706563706702     
  O    1.0146718146718712        4.7055984555984480        9.5636293436293300     
  O    6.7146718146718740        7.9655984555984460        6.4036293436293334     
  O    2.4246718146718749        7.0955984555984486        1.0636293436293300     
  O   -1.4053281853281234        2.7055984555984480       -2.8063706563706710     
  O   -3.8253281853281251        2.4155984555984489       -6.2163706563706711     
  O    2.5546718146718774        4.4255984555984469       -3.1263706563706677     
  O    3.9646718146718740        8.8955984555984458        6.7136293436293286     
  O    3.5246718146718763        7.5555984555984352       -7.7663706563706683     
  O   -6.0153281853281229        7.6255984555984426        5.9336293436293275     
  O   -1.1853281853281246        4.2855984555984463        3.5436293436293305     
  O    1.8646718146718726        6.6055984555984466       -1.5063706563706702     
  O    3.3746718146718635        2.4555984555984480      -0.39637065637066726     
  O    7.8646718146718726        7.9655984555984460        1.9936293436293298     
  O    7.1046718146718746        7.8155984555984475       -7.1463706563706708     
  O   -1.5253281853281280        4.6255984555984426       -4.6463706563706708     
  O    2.3546718146718746        2.9555984555984480        6.0936293436293312     
  O   -2.6953281853281226        10.195598455598443        4.5836293436293261     
  O    5.9446718146718709        5.9255984555984469        4.6936293436293290     
  O   -1.1353281853281274        7.4355984555984449       0.72362934362933018     
  O   -1.7553281853281248        2.5655984555984546        9.4736293436293337     
  O   -1.0653281853281271        10.765598455598443        2.3636293436293307     
  O    6.8046718146718774        10.685598455598445        2.5236293436293309     
  O    5.2946718146718723        7.3155984555984475       -5.1763706563706684     
  O   -3.7253281853281237        4.1955984555984429        4.3836293436293303     
  O   0.52467181467187629        8.4055984555984438        2.7136293436293322     
  O   -3.7253281853281237        2.6955984555984429       -1.7463706563706687     
  O    9.4246718146718749        5.7355984555984421       -4.1863706563706700     
  O    3.4346718146718729        9.7255984555984440        1.7336293436293317     
  O    8.6046718146718675        4.8055984555984423       -6.6763706563706684     
  O   -3.6053281853281263        10.165598455598449        1.5636293436293300     
  O   -3.4053281853281234        7.1555984555984438        2.1336293436293303     
  O    4.5846718146718715        5.8655984555984446        8.8536293436293292     
  O    4.8046718146718774        4.1355984555984477        6.8436293436293312     
  O    3.2246718146718720        10.025598455598448        4.4536293436293271     
  O   -6.3953281853281254        7.5055984555984523        3.2136293436293322     
  O    1.3546718146718746        7.7855984555984463       -4.6763706563706684     
  O   -8.5328185328123141E-002   6.7055984555984480        4.7636293436293293     
  O   -2.0653281853281271        7.0655984555984475       -6.0163706563706647     
  O    10.464671814671874        3.4155984555984489       -2.6963706563706715     
  O    1.4246718146718749        12.085598455598443        5.7936293436293340     
  O    3.3446718146718766        4.4255984555984469        1.7836293436293289     
  O   -7.5328185328132236E-002   4.0955984555984486        6.9636293436293286     
  O   0.36467181467187260        7.7155984555984531        9.1536293436293263     
  O    5.4546718146718760        5.3155984555984475       -3.4363706563706700     
  O    1.7946718146718723        11.625598455598443       0.68362934362933103     
  O   -3.6253281853281294        7.5355984555984463        4.8736293436293323     
  O    3.2146718146718740        2.4055984555984367        3.6136293436293307     
  O    6.7246718146718720        2.5855984555984435       -6.2463706563706687     
  O    6.2046718146718760        6.5955984555984486       -1.0163706563706683     
  O   -3.8253281853281251        2.4155984555984489        12.403629343629333     
  O    12.544671814671872        3.7255984555984440       -4.7463706563706687     
         290
 t= 7 ps
  O   -7.2346896551723745      -0.82120689655172896       -10.116965517241368     
  O   -10.274689655172374      -0.89120689655172924      -0.51696551724137052     
  O   -11.224689655172376      -0.95120689655172441        5.8430344827586289     
  O   -7.4046896551723762        1.6687931034482730       -3.9569655172413682     
  O   -8.9346896551723773       -6.7812068965517263       -1.4269655172413707     
  O   -9.4146896551723742       -4.9212068965517268       -3.2269655172413678     
  O   -11.164689655172374       -1.8312068965517270        1.9830344827586330     
  O   -9.1546896551723762        1.1387931034482719       -1.8269655172413692     
  O   -10.064689655172373       0.61879310344827587       -4.4769655172413678     
  O   -7.8746896551723751       -5.3412068965517250        1.1830344827586323     
  O   -13.554689655172375      -0.50120689655172868        7.5130344827586306     
  O   -11.534689655172379       -4.2712068965517247        1.1230344827586300     
  O   -9.1846896551723773       -3.2012068965517244      -0.97696551724136782     
  O   -8.2846896551723788       -3.7712068965517247        8.3330344827586309     
  O   -9.9046896551723762       0.28879310344827047        8.7030344827586283     
  O   -9.4446896551723754       -5.0112068965517267        3.2430344827586310     
  O   -13.104689655172372       -1.5512068965517258        3.8730344827586300     
  O   -7.2346896551723745      -0.82120689655172896        8.5030344827586326     
  O   -8.2346896551723745        1.4687931034482773        3.9930344827586310     
  O   -9.3246896551723779        1.1987931034482742        6.3930344827586332     
  O   -7.4146896551723742       -14.251206896551725        2.0830344827586309     
  O   -9.6846896551723773       -3.0812068965517270        5.3430344827586289     
  O   -9.0846896551723759       -7.1712068965517268        4.9930344827586310     
  O   -8.5246896551723736       -6.6612068965517253        7.6230344827586300     
  O   -7.2146896551723785      -0.31120689655172384       0.96303448275862635     
  O   -8.7746896551723736       -1.1312068965517241        3.4930344827586310     
  O   -10.064689655172373       0.61879310344827587        14.143034482758633     
  O   -10.784689655172379        6.8793103448271609E-002   11.513034482758631     
  O   -9.8846896551723731        3.7587931034482764        7.2530344827586326     
  O   -11.884689655172373        7.3087931034482736        9.1930344827586303     
  O   -8.6346896551723731        8.4687931034482773        10.763034482758631     
  O   -10.354689655172372        4.8387931034482747        9.7430344827586275     
  O   -9.2546896551723776        8.6587931034482750        4.5130344827586306     
  O   -8.5646896551723728        3.9687931034482773       -2.3169655172413712     
  O   -7.4146896551723742        4.3687931034482759        2.0830344827586309     
  O   -8.7346896551723745        6.4687931034482773        6.2630344827586306     
  O   -8.0546896551723748        6.0387931034482705        8.8730344827586300     
  O   -7.5846896551723759        4.5387931034482705        4.7230344827586315     
  O   -3.6946896551723754       -16.611206896551725       0.98303448275862948     
  O   -6.3246896551723779       -16.611206896551725        1.7230344827586315     
  O   -1.5146896551723756       -3.2512068965517251       -14.516965517241369     
  O   0.47531034482762635       -4.5612068965517274       -15.936965517241369     
  O  -0.34468965517237393       -4.3912068965517257       -8.1369655172413680     
  O    7.3953103448276281      -0.95120689655172441       -12.776965517241369     
  O    4.0653103448276298       -2.5912068965517250       -9.2669655172413705     
  O    5.7253103448276264       -3.7212068965517275       -11.936965517241369     
  O    4.6653103448276170        1.9187931034482730       -10.006965517241369     
  O    5.0653103448276227      -0.50120689655172868       -11.106965517241369     
  O   -2.5946896551723739       -3.3412068965517250       -8.8969655172413695     
  O   -4.7146896551723785        1.8487931034482727       -13.756965517241369     
  O    1.6753103448276221      -0.86120689655172811       -14.216965517241370     
  O    3.4353103448276272       -2.5312068965517227       -12.766965517241369     
  O    2.5953103448276238       -4.8412068965517250       -8.9769655172413678     
  O   -6.5646896551723728      -0.36120689655172811       -12.856965517241369     
  O    5.5153103448276255       -1.5512068965517258       -14.746965517241369     
  O   -3.6646896551723742      -0.90120689655172725       -12.876965517241370     
  O   -6.8346896551723759       -2.9012068965517273       -13.346965517241369     
  O    2.5953103448276238      -0.27120689655172470       -9.1669655172413691     
  O    6.4853103448276244       -6.5012068965517251       -9.5669655172413677     
  O   -4.6846896551723773      -0.36120689655172811       -8.7269655172413678     
  O    2.0953103448276238       0.77879310344827246       -11.516965517241369     
  O    6.2653103448276255       -5.4112068965517217       -13.826965517241369     
  O    5.3153103448276227        1.3087931034482736       -14.886965517241370     
  O  -0.32468965517237791       0.61879310344827587       -9.0069655172413690     
  O   -5.9046896551723762        1.9387931034482762       -7.6569655172413675     
  O    1.0953103448276238       -3.2712068965517247       -11.946965517241368     
  O   -3.4846896551723745       -3.1212068965517261       -11.266965517241369     
  O    7.1953103448276252       -7.4412068965517264       -12.186965517241369     
  O    7.7253103448276192        1.6687931034482730       -16.576965517241369     
  O    7.2953103448276266       -3.8012068965517258       -9.8369655172413708     
  O   -4.9946896551723725       -2.8612068965517246       -7.7269655172413678     
  O  -0.48468965517238161       -2.0912068965517250       -9.9269655172413707     
  O   -1.0246896551723736      -0.33120689655172697       -13.326965517241367     
  O   -4.9546896551723805       -13.251206896551725        2.4130344827586292     
  O   -1.5146896551723756       -3.2512068965517251        4.1030344827586305     
  O    8.3453103448276238      -0.89120689655172924      -0.51696551724137052     
  O    4.1453103448276352       -8.9712068965517275      -0.37696551724136995     
  O    10.345310344827624       -9.9312068965517248       -5.2369655172413694     
  O   0.47531034482762635       -4.5612068965517274        2.6830344827586323     
  O  -0.35468965517237194       -5.8812068965517277      -0.89696551724136953     
  O   -3.8546896551723648       -1.6512068965517273        3.0630344827586313     
  O    7.3953103448276281      -0.95120689655172441        5.8430344827586289     
  O   -2.8246896551723779       -12.081206896551727        7.4430344827586303     
  O    8.8253103448276349       -11.531206896551726      -0.17696551724137066     
  O   -4.8946896551723782        1.1287931034482739       -2.7169655172413698     
  O    4.0653103448276298       -2.5912068965517250        9.3530344827586340     
  O   -4.9046896551723762       -1.6612068965517253       -2.1669655172413691     
  O   -4.8046896551723748       -5.0912068965517250        1.3130344827586313     
  O   -1.0046896551723776        1.8587931034482708        6.8430344827586289     
  O   -1.1446896551723782       -6.3612068965517246       -6.3169655172413712     
  O   -6.9346896551723773       -4.1206896551727823E-002  -6.3769655172413700     
  O    9.6853103448276272       -6.7812068965517263       -1.4269655172413707     
  O    9.2053103448276232       -4.9212068965517268       -3.2269655172413678     
  O   -1.0746896551723779       -2.3512068965517230      -0.28696551724137009     
  O   -5.2346896551723745       -6.2412068965517271        5.0930344827586325     
  O    8.0453103448276266       -6.0112068965517267       -5.6469655172413695     
  O    4.6653103448276170        1.9187931034482730        8.6130344827586320     
  O    7.4553103448276232       -1.8312068965517270        1.9830344827586330     
  O    9.4653103448276212        1.1387931034482719       -1.8269655172413692     
  O   0.86531034482762692       -9.9512068965517244        7.1030344827586340     
  O   -6.4446896551723825       -7.8912068965517257       0.34303448275863246     
  O   -5.9046896551723762        2.2087931034482722        8.1630344827586292     
  O    9.9853103448276244       -10.151206896551727        10.763034482758631     
  O    6.4153103448276241       -4.5612068965517274       -2.0969655172413688     
  O    2.8753103448276249       -1.4412068965517264       -2.7769655172413685     
  O   -3.6946896551723754        2.0087931034482764       0.98303448275862948     
  O    10.745310344827622       -5.3412068965517250        1.1830344827586323     
  O    5.0653103448276227      -0.50120689655172868        7.5130344827586306     
  O   -3.9946896551723725       -6.5712068965517254       -5.1269655172413700     
  O    7.3753103448276249       -8.6512068965517273      -0.26696551724137052     
  O   -2.5946896551723739       -3.3412068965517250        9.7230344827586315     
  O    3.9053103448276261        1.7587931034482693       -5.1769655172413707     
  O   -2.5646896551723728        1.4287931034482710       -4.3169655172413712     
  O   -4.7146896551723785        1.8487931034482727        4.8630344827586320     
  O    2.1953103448276252       0.97879310344827530        1.4930344827586310     
  O   -3.3846896551723660       -9.0012068965517251       -2.7469655172413674     
  O    1.6753103448276221      -0.86120689655172811        4.4030344827586312     
  O    6.3053103448276246       -10.101206896551727        6.7830344827586337     
  O   0.82531034482763488       -1.9812068965517255        1.6930344827586303     
  O    7.1353103448276229       -4.1212068965517261       -7.1369655172413680     
  O    5.0653103448276227      -0.30120689655172583       0.38303448275863161     
  O   -2.6146896551723771       -4.4812068965517255      -0.13696551724136796     
  O    5.5053103448276346        1.9687931034482844       -1.6369655172413644     
  O    7.0853103448276258       -4.2712068965517247        1.1230344827586300     
  O    7.4553103448276232       -10.101206896551727        2.3730344827586300     
  O    11.365310344827627       -7.6712068965517268       -3.7769655172413685     
  O   -2.3246896551723779       -2.1512068965517273       -5.8069655172413697     
  O    6.6953103448276252       -10.251206896551725       -6.7669655172413705     
  O    3.4353103448276272       -2.5312068965517227        5.8530344827586340     
  O    3.9053103448276261       -4.0512068965517258        3.4530344827586319     
  O    9.1753103448276221       -5.0112068965517267        3.2430344827586310     
  O    2.5953103448276238       -4.8412068965517250        9.6430344827586332     
  O  -0.15468965517237621       -5.5012068965517251       -3.8669655172413684     
  O   -3.1046896551723719       -7.8712068965517261        4.9630344827586264     
  O   -6.5646896551723728      -0.36120689655172811        5.7630344827586306     
  O   -3.5346896551723788       -5.0012068965517251       -2.5369655172413701     
  O   -1.5446896551723768       -10.631206896551728        1.1030344827586305     
  O    5.3153103448276227       -2.5212068965517247       -3.6669655172413691     
  O    5.5153103448276255       -1.5512068965517258        3.8730344827586300     
  O   -3.6646896551723742      -0.90120689655172725        5.7430344827586310     
  O    8.6653103448276170       -8.2112068965517260        9.1530344827586312     
  O   -1.4746896551723765       -7.3012068965517258        2.7430344827586310     
  O    6.3953103448276281       -7.3812068965517277        2.9030344827586312     
  O   -6.8346896551723759       -2.9012068965517273        5.2730344827586322     
  O   0.11531034482762692       -9.6612068965517253        3.0930344827586325     
  O    3.0253103448276235       -8.3412068965517250        2.1130344827586320     
  O    2.5953103448276238      -0.27120689655172470        9.4530344827586212     
  O    5.8253103448276278       -7.6212068965517297       -7.1269655172413700     
  O    3.4753103448276264       -2.6712068965517268       0.94303448275863033     
  O   -4.0146896551723756       -7.9012068965517273        1.9430344827586303     
  O   -3.8146896551723728       -10.911206896551725        2.5130344827586306     
  O   -7.1246896551723822       -2.7412068965517271       -5.5469655172413681     
  O   -6.3246896551723779        2.0087931034482764        1.7230344827586315     
  O   -2.1646896551723742      -0.32120689655172896        1.5530344827586298     
  O    2.8153103448276227       -8.0412068965517278        4.8330344827586273     
  O   -4.6846896551723773      -0.36120689655172811        9.8930344827586332     
  O  -0.49468965517237251       -11.361206896551725        5.1430344827586296     
  O    2.0953103448276238       0.77879310344827246        7.1030344827586340     
  O   -5.6146896551723771       -4.6312068965517277        7.1130344827586320     
  O    6.2653103448276255       -5.4112068965517217        4.7930344827586318     
  O    5.8153103448276156       -7.4512068965517280       -4.4569655172413682     
  O    5.3153103448276227        1.3087931034482736        3.7330344827586295     
  O   -6.3746896551723751       -3.4212068965517268        2.6730344827586308     
  O  -0.32468965517237791       0.61879310344827587        9.6130344827586320     
  O    6.6753103448276221      -0.27120689655172470       -2.7769655172413685     
  O   -5.9046896551723762        1.9387931034482762        10.963034482758633     
  O    5.5953103448276238       -6.7312068965517255      -0.82696551724136569     
  O    1.0953103448276238       -3.2712068965517247        6.6730344827586343     
  O  -0.48468965517238161       0.15879310344827502       -6.0069655172413690     
  O    4.7353103448276244       0.11879310344827587       -7.2369655172413694     
  O    1.0153103448276255       -5.9812068965517255        6.1730344827586343     
  O    1.9553103448276232       -6.9012068965517273       -4.6369655172413680     
  O    7.8353103448276258        6.8793103448271609E-002  -7.1069655172413704     
  O   -3.4846896551723745       -3.1212068965517261        7.3530344827586340     
  O    3.1853103448276272       -5.0212068965517247      -0.58696551724137080     
  O   -1.3046896551723748       -1.1312068965517241       -2.6369655172413680     
  O   -4.6546896551723762       -2.5212068965517247       -4.6469655172413695     
  O    7.1953103448276252       -7.4412068965517264        6.4330344827586323     
  O    4.6253103448276249       -2.6512068965517273       -6.3569655172413739     
  O   -1.0746896551723779       -7.5812068965517270        6.7630344827586306     
  O    7.7253103448276192        1.6687931034482730        2.0430344827586318     
  O   -3.3046896551723748        1.4087931034482750        8.0530344827586298     
  O    9.5353103448276215       -7.1712068965517268        4.9930344827586310     
  O   -1.2646896551723756       -8.5512068965517258       -1.0269655172413685     
  O    10.095310344827624       -6.6612068965517253        7.6230344827586300     
  O    1.3853103448276229       -2.2612068965517267       -7.3869655172413680     
  O  -0.59468965517237393        1.8987931034482770        1.9830344827586330     
  O    1.3853103448276229       -6.4412068965517264        1.0630344827586313     
  O    3.6253103448276249       -6.1612068965517253       -6.6769655172413707     
  O   -4.9946896551723725       -2.8612068965517246        10.893034482758640     
  O   -6.4146896551723742       -3.6012068965517265       -1.0169655172413705     
  O  -0.48468965517238161       -2.0912068965517250        8.6930344827586303     
  O    9.8453103448276238       -1.1312068965517241        3.4930344827586310     
  O   -4.0346896551723788       -10.531206896551726        5.2530344827586326     
  O   0.91531034482762408      -0.14120689655172924      -0.67696551724137066     
  O   0.49531034482762237       -2.7012068965517244       -4.5369655172413701     
  O   -1.0246896551723736      -0.33120689655172697        5.2930344827586318     
  O    5.7953103448276266       -11.471206896551728      -0.63696551724136796     
  O   -6.8146896551723728       -5.2312068965517255       -4.5469655172413681     
  O    1.5453103448276266       0.45879310344827218       -4.1769655172413707     
  O   -2.3246896551723779       -2.1512068965517273        12.813034482758628     
  O   -4.6546896551723762       -2.5212068965517247        13.973034482758631     
  O    1.3853103448276229       -2.2612068965517267        11.233034482758629     
  O   -4.0346896551723788        5.1287931034482739       -8.1569655172413675     
  O    6.7353103448276244        7.3087931034482736       -9.4269655172413707     
  O    8.2653103448276255        4.8387931034482747       -8.8769655172413700     
  O   0.60531034482762180        5.2587931034482764       -8.6769655172413707     
  O    2.9253103448276221        3.6687931034482730       -8.4669655172413698     
  O   -2.1646896551723742        3.1187931034482830       -8.7669655172413705     
  O    4.1753103448276221        6.4187931034482730       -9.3869655172413680     
  O  -0.48468965517238161        4.6487931034482770       -11.276965517241369     
  O   -4.4689655172376774E-002   8.2687931034482816       -9.0869655172413708     
  O   -4.9046896551723762        8.8987931034482770       -6.4169655172413691     
  O   -4.9546896551723805        5.3687931034482759        2.4130344827586292     
  O   -2.8246896551723779        6.5387931034482705        7.4430344827586303     
  O    8.8253103448276349        7.0887931034482747      -0.17696551724137066     
  O   0.88531034482762294        2.6587931034482750       -2.5269655172413685     
  O    5.6053103448276218        6.0687931034482716        1.8930344827586296     
  O   0.86531034482762692        8.6687931034482730        7.1030344827586340     
  O    6.7353103448276244        7.3087931034482736        9.1930344827586303     
  O    2.5253103448276235        11.518793103448274        8.1730344827586343     
  O    2.7053103448276303        6.7187931034482773        4.8730344827586300     
  O    3.2053103448276232        9.6287931034482739       -3.2569655172413690     
  O    1.4453103448276252        6.0987931034482727       -5.5969655172413688     
  O   -1.7046896551723734        4.5787931034482767        1.3030344827586262     
  O    2.8753103448276249        17.178793103448271       -2.7769655172413685     
  O    7.3753103448276249        9.9687931034482844      -0.26696551724137052     
  O   -5.1846896551723773        5.4687931034482773        7.4330344827586323     
  O    6.7953103448276266        3.6887931034482762       -3.2869655172413701     
  O    2.1953103448276252        19.598793103448273        1.4930344827586310     
  O   -3.3846896551723660        9.6187931034482759       -2.7469655172413674     
  O    8.2653103448276255        4.8387931034482747        9.7430344827586275     
  O   -1.0646896551723728        3.8387931034482747       -6.3769655172413700     
  O   0.60531034482762180        5.2587931034482764        9.9430344827586303     
  O    6.3053103448276246        8.5187931034482745        6.7830344827586337     
  O   0.82531034482763488        16.638793103448272        1.6930344827586303     
  O    2.0153103448276255        7.6487931034482770        1.4430344827586303     
  O   -1.8146896551723728        3.2587931034482764       -2.4269655172413707     
  O   -4.2346896551723745        2.9687931034482773       -5.8369655172413708     
  O    2.1453103448276281        4.9787931034482753       -2.7469655172413674     
  O    3.5553103448276246        9.4487931034482742        7.0930344827586289     
  O    3.1153103448276269        8.1087931034482637       -7.3869655172413680     
  O   -1.5946896551723739        4.8387931034482747        3.9230344827586308     
  O    1.4553103448276232        7.1587931034482750       -1.1269655172413700     
  O    2.9653103448276141        3.0087931034482764       -1.6965517241366967E-002
  O    7.4553103448276232        8.5187931034482745        2.3730344827586300     
  O    6.6953103448276252        8.3687931034482759       -6.7669655172413705     
  O   -1.9346896551723773        5.1787931034482710       -4.2669655172413705     
  O    1.9453103448276252        3.5087931034482764        6.4730344827586315     
  O    5.5353103448276215        6.4787931034482753        5.0730344827586293     
  O   -1.5446896551723768        7.9887931034482733        1.1030344827586305     
  O    8.6153103448276340        9.0087931034482764       -2.8269655172413657     
  O    2.9253103448276221        3.6687931034482730        10.153034482758631     
  O   -2.1646896551723742        3.1187931034482830        9.8530344827586340     
  O   -1.4746896551723765        11.318793103448272        2.7430344827586310     
  O    4.8853103448276229        7.8687931034482759       -4.7969655172413681     
  O   -4.1346896551723731        4.7487931034482713        4.7630344827586306     
  O   0.11531034482762692        8.9587931034482722        3.0930344827586325     
  O   -4.1346896551723731        3.2487931034482713       -1.3669655172413684     
  O    9.0153103448276255        6.2887931034482705       -3.8069655172413697     
  O    3.0253103448276235        10.278793103448272        2.1130344827586320     
  O    8.1953103448276181        5.3587931034482708       -6.2969655172413681     
  O    3.4753103448276264        15.948793103448274       0.94303448275863033     
  O   -4.0146896551723756        10.718793103448277        1.9430344827586303     
  O   -3.8146896551723728        7.7087931034482722        2.5130344827586306     
  O    2.8153103448276227        10.578793103448277        4.8330344827586273     
  O   -6.8046896551723748        8.0587931034482807        3.5930344827586325     
  O   0.94531034482762522        8.3387931034482747       -4.2969655172413681     
  O  -0.49468965517237251        7.2587931034482764        5.1430344827586296     
  O   -2.4746896551723765        7.6187931034482759       -5.6369655172413644     
  O    10.055310344827625        3.9687931034482773       -2.3169655172413712     
  O   -4.5746896551723779        5.8787931034482739      -0.34696551724136881     
  O    1.0153103448276255        12.638793103448272        6.1730344827586343     
  O    3.1853103448276272        13.598793103448273      -0.58696551724137080     
  O    2.9353103448276272        4.9787931034482753        2.1630344827586292     
  O  -0.48468965517238161        4.6487931034482770        7.3430344827586289     
  O   -6.4546896551723734        6.0687931034482716       -7.2169655172413698     
  O   -1.0746896551723779        11.038793103448278        6.7630344827586306     
  O   -4.4689655172376774E-002   8.2687931034482816        9.5330344827586266     
  O    5.0453103448276266        5.8687931034482759       -3.0569655172413697     
  O    1.3853103448276229        12.178793103448271        1.0630344827586313     
  O   -2.9246896551723722        6.8587931034482708       -2.3469655172413688     
  O   0.91531034482762408        18.478793103448275      -0.67696551724137066     
  O    2.8053103448276246        2.9587931034482651        3.9930344827586310     
  O    6.3153103448276227        3.1387931034482719       -5.8669655172413684     
  O    5.7953103448276266        7.1487931034482770      -0.63696551724136796     
  O   -4.2346896551723745        2.9687931034482773        12.783034482758634     
  O    2.9653103448276141        21.628793103448274       -1.6965517241366967E-002
  O    11.605310344827622       -12.321206896551725       -1.0769655172413692     
  O    12.175310344827622       -7.8912068965517257       0.34303448275863246     
         355
 t= 8 ps
  O   -11.366056338028145       -4.4922816901408424       -16.700281690140855     
  O   -9.2760563380281411       -5.2322816901408444       -14.580281690140858     
  O   -7.0660563380281403       -1.0422816901408467       -9.3202816901408561     
  O   -9.5160563380281431       -3.3022816901408447       -12.480281690140856     
  O   -8.9160563380281417       -7.3922816901408446       -12.830281690140858     
  O   -8.6060563380281394       -1.3522816901408419       -14.330281690140858     
  O   -10.106056338028139       -1.1122816901408470       0.27971830985914181     
  O   -11.056056338028142       -1.1722816901408422        6.6397183098591412     
  O   -7.2360563380281420        1.4477183098591553       -3.1602816901408559     
  O   -8.7660563380281431       -7.0022816901408440      -0.63028169014085833     
  O   -9.2460563380281400       -5.1422816901408446       -2.4302816901408555     
  O   -13.786056338028139        1.6977183098591553        9.4097183098591444     
  O   -8.9860563380281420       0.91771830985915415       -1.0302816901408569     
  O   -9.8960563380281386       0.39771830985915813       -3.6802816901408555     
  O   -7.7060563380281408       -5.5622816901408427        1.9797183098591447     
  O   -13.386056338028141      -0.72228169014084642        8.3097183098591429     
  O   -11.076056338028138       -8.8722816901408450       0.52971830985914181     
  O   -9.0160563380281431       -3.4222816901408422      -0.18028169014085549     
  O   -8.1160563380281445       -3.9922816901408424        9.1297183098591432     
  O   -9.7360563380281420        6.7718309859152725E-002   9.4997183098591407     
  O   -9.2760563380281411       -5.2322816901408444        4.0397183098591434     
  O   -9.8360563380281434       -9.8322816901408423       -2.0302816901408534     
  O   -7.0660563380281403       -1.0422816901408467        9.2997183098591449     
  O   -8.0660563380281403        1.2477183098591595        4.7897183098591434     
  O   -9.1560563380281437       0.97771830985915642        7.1897183098591455     
  O   -9.5160563380281431       -3.3022816901408447        6.1397183098591412     
  O   -8.9160563380281417       -7.3922816901408446        5.7897183098591434     
  O   -7.0460563380281442      -0.53228169014084159        1.7597183098591387     
  O   -8.6060563380281394       -1.3522816901408419        4.2897183098591434     
  O   -7.2360563380281420        1.4477183098591553        15.459718309859142     
  O   -9.8960563380281386       0.39771830985915813        14.939718309859146     
  O   -10.616056338028145      -0.15228169014084614        12.309718309859143     
  O   -9.7160563380281388        3.5377183098591587        8.0497183098591449     
  O   -10.186056338028138        4.6177183098591570        10.539718309859140     
  O   -12.146056338028139        8.2977183098591567        7.5797183098591461     
  O   -16.506056338028142        3.2877183098591587        7.2697183098591438     
  O   -12.916056338028142        6.2577183098591576        5.8697183098591417     
  O   -14.056056338028142        4.4677183098591584        8.0197183098591438     
  O   -9.0860563380281434        8.4377183098591573        5.3097183098591429     
  O   -8.3960563380281386        3.7477183098591595       -1.5202816901408589     
  O   -7.2460563380281400        4.1477183098591581        2.8797183098591432     
  O   -8.5660563380281403        6.2477183098591595        7.0597183098591429     
  O   -11.256056338028138        10.957718309859153        7.2297183098591447     
  O   -7.8860563380281405        5.8177183098591527        9.6697183098591424     
  O   -7.4160563380281417        4.3177183098591527        5.5197183098591438     
  O   -11.416056338028142        4.5377183098591587        4.3697183098591417     
  O   -15.646056338028142        2.7377183098591473        4.7897183098591434     
  O   -11.656056338028144        3.4677183098591584        16.129718309859143     
  O   -10.256056338028138        5.1377183098591530        13.119718309859145     
  O   -12.136056338028141        2.9177183098591541        13.549718309859145     
  O   -1.3460563380281414       -3.4722816901408429       -13.720281690140856     
  O   0.64394366197186059       -4.7822816901408451       -15.140281690140856     
  O    1.4639436619718680       -8.2422816901408424       -7.1402816901408563     
  O  -0.17605633802813969       -4.6122816901408434       -7.3402816901408556     
  O    7.5639436619718623       -1.1722816901408422       -11.980281690140856     
  O    4.2339436619718640       -2.8122816901408427       -8.4702816901408582     
  O  -0.83605633802814339        1.6377183098591530       -10.980281690140856     
  O    5.8939436619718606       -3.9422816901408453       -11.140281690140856     
  O    4.8339436619718512        1.6977183098591553       -9.2102816901408566     
  O    7.6239436619718575       -2.0522816901408447       -15.840281690140857     
  O    2.6939436619718578       -7.3222816901408443       -9.6502816901408561     
  O   -5.7360563380281420        1.9877183098591544       -9.6602816901408559     
  O    5.2339436619718569      -0.72228169014084642       -10.310281690140856     
  O   -2.4260563380281397       -3.5622816901408427       -8.1002816901408572     
  O    1.8439436619718563       -1.0822816901408459       -13.420281690140857     
  O   0.99394366197186912       -2.2022816901408433       -16.130281690140855     
  O    7.2539436619718600       -4.4922816901408424       -16.700281690140855     
  O    3.6039436619718614       -2.7522816901408405       -11.970281690140856     
  O    4.0739436619718603       -4.2722816901408436       -14.370281690140857     
  O    9.3439436619718563       -5.2322816901408444       -14.580281690140858     
  O    2.7639436619718580       -5.0622816901408427       -8.1802816901408555     
  O   -2.9360563380281377       -8.0922816901408439       -12.860281690140857     
  O    5.6839436619718597       -1.7722816901408436       -13.950281690140857     
  O   -1.3060563380281422       -7.5222816901408436       -15.080281690140858     
  O   -6.6660563380281417       -3.1222816901408450       -12.550281690140856     
  O    2.7639436619718580      -0.49228169014084244       -8.3702816901408568     
  O   -3.5360563380281391       -7.2422816901408424       -7.3302816901408576     
  O   -3.8460563380281414       -8.1222816901408450       -15.880281690140857     
  O    4.3439436619718563       -12.422281690140842       -8.5902816901408556     
  O    2.9839436619718569       -8.2622816901408456       -12.990281690140856     
  O    6.6539436619718586       -6.7222816901408429       -8.7702816901408553     
  O   -4.5160563380281431      -0.58228169014084585       -7.9302816901408555     
  O    2.2639436619718580       0.55771830985915472       -10.720281690140856     
  O   -5.4460563380281428       -4.8522816901408454       -10.710281690140857     
  O    6.4339436619718597       -5.6322816901408395       -13.030281690140857     
  O    5.4839436619718569        1.0877183098591559       -14.090281690140857     
  O   -6.2060563380281408       -3.6422816901408446       -15.150281690140856     
  O  -0.15605633802814367       0.39771830985915813       -8.2102816901408566     
  O   -5.7360563380281420        1.7177183098591584       -6.8602816901408552     
  O    1.2639436619718580       -3.4922816901408424       -11.150281690140856     
  O    1.1839436619718597       -6.2022816901408433       -11.650281690140856     
  O   -3.3160563380281403       -3.3422816901408439       -10.470281690140856     
  O    9.1039436619718614       -3.3022816901408447       -12.480281690140856     
  O   -5.9860563380281420       -6.0922816901408439       -8.1102816901408552     
  O    7.3639436619718595       -7.6622816901408441       -11.390281690140856     
  O  -0.90605633802814367       -7.8022816901408447       -11.060281690140856     
  O   0.12394366197185747       -10.572281690140844       -8.2902816901408585     
  O   -3.1360563380281405        1.1877183098591573       -9.7702816901408571     
  O   -4.8260563380281383       -3.0822816901408423       -6.9302816901408555     
  O  -0.31605633802814737       -2.3122816901408427       -9.1302816901408583     
  O  -0.85605633802813941      -0.55228169014084472       -12.530281690140855     
  O   -1.3460563380281414       -3.4722816901408429        4.8997183098591428     
  O    8.5139436619718580       -1.1122816901408470       0.27971830985914181     
  O    4.3139436619718694       -9.1922816901408453       0.41971830985914238     
  O   0.64394366197186059       -4.7822816901408451        3.4797183098591447     
  O    1.4639436619718680       -8.2422816901408424        11.479718309859138     
  O  -0.18605633802813770       -6.1022816901408454      -0.10028169014085719     
  O  -0.17605633802813969       -4.6122816901408434        11.279718309859142     
  O   -3.6860563380281306       -1.8722816901408450        3.8597183098591437     
  O    7.5639436619718623       -1.1722816901408422        6.6397183098591412     
  O   -4.7260563380281440       0.90771830985915614       -1.9202816901408575     
  O    4.2339436619718640       -2.8122816901408427        10.149718309859146     
  O   -4.7360563380281420       -1.8822816901408430       -1.3702816901408568     
  O   -4.6360563380281405       -5.3122816901408427        2.1097183098591437     
  O  -0.83605633802814339        1.6377183098591530        7.6397183098591412     
  O  -0.97605633802814395       -6.5822816901408423       -5.5202816901408589     
  O    11.383943661971855        1.4477183098591553       -3.1602816901408559     
  O   -6.7660563380281431      -0.26228169014084557       -5.5802816901408576     
  O    9.8539436619718614       -7.0022816901408440      -0.63028169014085833     
  O   -5.9060563380281437       -8.8522816901408454        9.2197183098591466     
  O  -0.90605633802814367       -2.5722816901408407       0.50971830985914224     
  O    5.8939436619718606       -3.9422816901408453        7.4797183098591447     
  O   -5.0660563380281403       -6.4622816901408449        5.8897183098591448     
  O    8.2139436619718609       -6.2322816901408444       -4.8502816901408572     
  O    4.8339436619718512        1.6977183098591553        9.4097183098591444     
  O    7.6239436619718575       -2.0522816901408447        2.7797183098591454     
  O    9.6339436619718555       0.91771830985915415       -1.0302816901408569     
  O   -1.0560563380281422       -8.9322816901408437       -4.0502816901408565     
  O    8.7239436619718589       0.39771830985915813       -3.6802816901408555     
  O    1.0339436619718612       -10.172281690140842        7.8997183098591464     
  O    2.6939436619718578       -7.3222816901408443        8.9697183098591466     
  O    3.3739436619718575       -9.2122816901408449       -2.4602816901408566     
  O   -6.2760563380281482       -8.1122816901408434        1.1397183098591448     
  O   -5.7360563380281420        1.9877183098591544        8.9597183098591415     
  O    6.5839436619718583       -4.7822816901408451       -1.3002816901408565     
  O    3.0439436619718592       -1.6622816901408441       -1.9802816901408562     
  O   -3.5260563380281411        1.7877183098591587        1.7797183098591418     
  O    10.913943661971857       -5.5622816901408427        1.9797183098591447     
  O    5.2339436619718569      -0.72228169014084642        8.3097183098591429     
  O   -3.8260563380281383       -6.7922816901408432       -4.3302816901408576     
  O    7.5439436619718592       -8.8722816901408450       0.52971830985914181     
  O   -2.4260563380281397       -3.5622816901408427        10.519718309859144     
  O    4.0739436619718603        1.5377183098591516       -4.3802816901408583     
  O    9.2839436619718612       -2.4522816901408433       -5.9402816901408571     
  O   -2.3960563380281386        1.2077183098591533       -3.5202816901408589     
  O   -4.5460563380281442        1.6277183098591550        5.6597183098591444     
  O    2.3639436619718595       0.75771830985915756        2.2897183098591434     
  O   -3.2160563380281317       -9.2222816901408429       -1.9502816901408551     
  O    1.8439436619718563       -1.0822816901408459        5.1997183098591435     
  O   0.99394366197186912       -2.2022816901408433        2.4897183098591427     
  O    2.1839436619718597       -11.192281690140845        2.2397183098591427     
  O    7.3039436619718572       -4.3422816901408439       -6.3402816901408556     
  O    5.2339436619718569      -0.52228169014084358        1.1797183098591439     
  O   -2.4460563380281428       -4.7022816901408433       0.65971830985914437     
  O    5.6739436619718688        1.7477183098591667      -0.84028169014085208     
  O    3.2839436619718612       -10.732281690140844       -6.5902816901408556     
  O    7.2539436619718600       -4.4922816901408424        1.9197183098591424     
  O    7.6239436619718575       -10.322281690140844        3.1697183098591424     
  O   -2.1560563380281437       -2.3722816901408450       -5.0102816901408573     
  O    9.6039436619718614       -3.4222816901408422      -0.18028169014085549     
  O    6.8639436619718595       -10.472281690140843       -5.9702816901408582     
  O    3.6039436619718614       -2.7522816901408405        6.6497183098591464     
  O    4.0739436619718603       -4.2722816901408436        4.2497183098591442     
  O    9.3439436619718563       -5.2322816901408444        4.0397183098591434     
  O    2.7639436619718580       -5.0622816901408427        10.439718309859146     
  O    1.3943661971858035E-002  -5.7222816901408429       -3.0702816901408561     
  O   -2.9360563380281377       -8.0922816901408439        5.7597183098591387     
  O   -6.3960563380281386      -0.58228169014084585        6.5597183098591429     
  O   -3.3660563380281445       -5.2222816901408429       -1.7402816901408578     
  O   -1.3760563380281425       -10.852281690140845        1.8997183098591428     
  O    5.4839436619718569       -2.7422816901408424       -2.8702816901408568     
  O    5.6839436619718597       -1.7722816901408436        4.6697183098591424     
  O    8.7839436619718683       -9.8322816901408423       -2.0302816901408534     
  O   -3.4960563380281400       -1.1222816901408450        6.5397183098591434     
  O    8.8339436619718512       -8.4322816901408437        9.9497183098591435     
  O   -1.3060563380281422       -7.5222816901408436        3.5397183098591434     
  O    6.5639436619718623       -7.6022816901408454        3.6997183098591435     
  O    5.0539436619718572       -10.972281690140843       -4.0002816901408558     
  O   -6.6660563380281417       -3.1222816901408450        6.0697183098591445     
  O   0.28394366197186116       -9.8822816901408430        3.8897183098591448     
  O    3.1939436619718578       -8.5622816901408427        2.9097183098591444     
  O    2.7639436619718580      -0.49228169014084244        10.249718309859134     
  O    5.9939436619718620       -7.8422816901408474       -6.3302816901408576     
  O    3.6439436619718606       -2.8922816901408446        1.7397183098591427     
  O   -3.8460563380281414       -8.1222816901408450        2.7397183098591427     
  O   -6.9560563380281479       -2.9622816901408449       -4.7502816901408558     
  O   -6.1560563380281437        1.7877183098591587        2.5197183098591438     
  O   -1.9960563380281400      -0.54228169014084671        2.3497183098591421     
  O    2.9839436619718569       -8.2622816901408456        5.6297183098591397     
  O    9.5339436619718612       -10.182281690140847        5.3097183098591429     
  O   -4.5160563380281431      -0.58228169014084585        10.689718309859146     
  O  -0.32605633802813827       -11.582281690140842        5.9397183098591420     
  O    2.2639436619718580       0.55771830985915472        7.8997183098591464     
  O   -5.4460563380281428       -4.8522816901408454        7.9097183098591444     
  O    6.4339436619718597       -5.6322816901408395        5.5897183098591441     
  O    5.9839436619718498       -7.6722816901408457       -3.6602816901408559     
  O    5.4839436619718569        1.0877183098591559        4.5297183098591418     
  O   -6.2060563380281408       -3.6422816901408446        3.4697183098591431     
  O  -0.15605633802814367       0.39771830985915813        10.409718309859144     
  O    6.8439436619718563      -0.49228169014084244       -1.9802816901408562     
  O   -5.7360563380281420        1.7177183098591584        11.759718309859146     
  O    5.7639436619718580       -6.9522816901408433       -3.0281690140853357E-002
  O    1.2639436619718580       -3.4922816901408424        7.4697183098591466     
  O  -0.31605633802814737       -6.2281690140842727E-002  -5.2102816901408566     
  O    4.9039436619718586      -0.10228169014084187       -6.4402816901408571     
  O    1.1839436619718597       -6.2022816901408433        6.9697183098591466     
  O    2.1239436619718575       -7.1222816901408450       -3.8402816901408556     
  O    8.0039436619718600      -0.15228169014084614       -6.3102816901408580     
  O   -3.3160563380281403       -3.3422816901408439        8.1497183098591464     
  O    9.1039436619718614       -3.3022816901408447        6.1397183098591412     
  O    3.3539436619718614       -5.2422816901408424       0.20971830985914153     
  O   -1.1360563380281405       -1.3522816901408419       -1.8402816901408556     
  O   -4.4860563380281420       -2.7422816901408424       -3.8502816901408572     
  O   -5.9860563380281420       -6.0922816901408439        10.509718309859146     
  O    7.3639436619718595       -7.6622816901408441        7.2297183098591447     
  O    4.7939436619718592       -2.8722816901408450       -5.5602816901408616     
  O  -0.90605633802814367       -7.8022816901408447        7.5597183098591429     
  O   -3.1360563380281405        1.1877183098591573        8.8497183098591421     
  O    9.7039436619718558       -7.3922816901408446        5.7897183098591434     
  O   -1.0960563380281414       -8.7722816901408436      -0.23028169014085620     
  O    10.263943661971858       -6.8822816901408430        8.4197183098591424     
  O    1.5539436619718572       -2.4822816901408444       -6.5902816901408556     
  O  -0.42605633802813969        1.6777183098591593        2.7797183098591454     
  O    1.5539436619718572       -6.6622816901408441        1.8597183098591437     
  O    3.7939436619718592       -6.3822816901408430       -5.8802816901408583     
  O   -4.8260563380281383       -3.0822816901408423        11.689718309859153     
  O   -6.2460563380281400       -3.8222816901408443      -0.22028169014085819     
  O  -0.31605633802814737       -2.3122816901408427        9.4897183098591427     
  O    10.013943661971858       -1.3522816901408419        4.2897183098591434     
  O   -3.8660563380281445       -10.752281690140844        6.0497183098591449     
  O    1.0839436619718583      -0.36228169014084699       0.11971830985914167     
  O   0.66394366197185661       -2.9222816901408422       -3.7402816901408578     
  O  -0.85605633802813941      -0.55228169014084472        6.0897183098591441     
  O    5.9639436619718609       -11.692281690140845       0.15971830985914437     
  O   -6.6460563380281386       -5.4522816901408433       -3.7502816901408558     
  O    1.7139436619718609       0.23771830985915443       -3.3802816901408583     
  O   -6.7660563380281431      -0.26228169014084557        13.039718309859140     
  O   -2.1560563380281437       -2.3722816901408450        13.609718309859140     
  O  -0.31605633802814737       -6.2281690140842727E-002   13.409718309859144     
  O    1.5539436619718572       -2.4822816901408444        12.029718309859142     
  O    1.4639436619718680        10.377718309859155       -7.1402816901408563     
  O   -5.9060563380281437        9.7677183098591556       -9.4002816901408561     
  O   -3.8660563380281445        4.9077183098591561       -7.3602816901408552     
  O    6.9039436619718586        7.0877183098591559       -8.6302816901408583     
  O    2.6939436619718578        11.297718309859157       -9.6502816901408561     
  O    8.4339436619718597        4.6177183098591570       -8.0802816901408576     
  O   0.77394366197185605        5.0377183098591587       -7.8802816901408583     
  O    3.7239436619718589        9.2277183098591564       -10.730281690140856     
  O    2.1139436619718595        3.2877183098591587       -11.350281690140857     
  O    3.0939436619718563        3.4477183098591553       -7.6702816901408575     
  O   -1.9960563380281400        2.8977183098591652       -7.9702816901408582     
  O    4.3439436619718563        6.1977183098591553       -8.5902816901408556     
  O    4.5639436619718623        4.4677183098591584       -10.600281690140857     
  O   -5.1460563380281386        7.5977183098591539       -8.1502816901408579     
  O  -0.31605633802814737        4.4277183098591593       -10.480281690140856     
  O   0.12394366197185747        8.0477183098591638       -8.2902816901408585     
  O    2.9739436619718589        2.7377183098591473       -13.830281690140858     
  O   -4.7860563380281462        5.1477183098591581        3.2097183098591415     
  O   -6.8460563380281414        6.0777183098591578      -0.28028169014085691     
  O    4.3139436619718694        9.4277183098591593       0.41971830985914238     
  O   0.64394366197186059        13.837718309859156        3.4797183098591447     
  O   -2.6560563380281437        6.3177183098591527        8.2397183098591427     
  O    8.9939436619718691        6.8677183098591570       0.61971830985914167     
  O    1.0539436619718572        2.4377183098591573       -1.7302816901408562     
  O   -3.8660563380281445        4.9077183098591561        11.259718309859146     
  O   -1.0560563380281422        9.6877183098591573       -4.0502816901408565     
  O    5.7739436619718560        5.8477183098591539        2.6897183098591420     
  O    1.0339436619718612        8.4477183098591553        7.8997183098591464     
  O    2.6939436619718578        11.297718309859157        8.9697183098591466     
  O    2.8739436619718646        6.4977183098591595        5.6697183098591424     
  O    3.3739436619718575        9.4077183098591561       -2.4602816901408566     
  O    1.6139436619718595        5.8777183098591550       -4.8002816901408565     
  O   -1.5360563380281391        4.3577183098591590        2.0997183098591385     
  O   -5.0160563380281431        5.2477183098591595        8.2297183098591447     
  O    6.9639436619718609        3.4677183098591584       -2.4902816901408578     
  O   -3.2160563380281317        9.3977183098591581       -1.9502816901408551     
  O  -0.89605633802813855        3.6177183098591570       -5.5802816901408576     
  O   0.77394366197185605        5.0377183098591587        10.739718309859143     
  O    6.4739436619718589        8.2977183098591567        7.5797183098591461     
  O   0.99394366197186912        16.417718309859154        2.4897183098591427     
  O    2.1839436619718597        7.4277183098591593        2.2397183098591427     
  O   -1.6460563380281386        3.0377183098591587       -1.6302816901408583     
  O   -4.0660563380281403        2.7477183098591595       -5.0402816901408585     
  O    2.3139436619718623        4.7577183098591576       -1.9502816901408551     
  O    3.7239436619718589        9.2277183098591564        7.8897183098591412     
  O    3.2839436619718612        7.8877183098591459       -6.5902816901408556     
  O   -6.2560563380281380        7.9577183098591533        7.1097183098591401     
  O   -1.4260563380281397        4.6177183098591570        4.7197183098591431     
  O    1.6239436619718575        6.9377183098591573      -0.33028169014085762     
  O    3.1339436619718484        2.7877183098591587       0.77971830985914536     
  O    7.6239436619718575        8.2977183098591567        3.1697183098591424     
  O    6.8639436619718595        8.1477183098591581       -5.9702816901408582     
  O   -1.7660563380281431        4.9577183098591533       -3.4702816901408582     
  O    4.0739436619718603        14.347718309859161        4.2497183098591442     
  O    2.1139436619718595        3.2877183098591587        7.2697183098591438     
  O    1.3943661971858035E-002   12.897718309859158       -3.0702816901408561     
  O   -2.9360563380281377        10.527718309859154        5.7597183098591387     
  O    5.7039436619718558        6.2577183098591576        5.8697183098591417     
  O   -1.3760563380281425        7.7677183098591556        1.8997183098591428     
  O    8.7839436619718683        8.7877183098591587       -2.0302816901408534     
  O    3.0939436619718563        3.4477183098591553        10.949718309859144     
  O   -1.9960563380281400        2.8977183098591652        10.649718309859146     
  O   -1.3060563380281422        11.097718309859154        3.5397183098591434     
  O    6.5639436619718623        11.017718309859156        3.6997183098591435     
  O    5.0539436619718572        7.6477183098591581       -4.0002816901408558     
  O   -3.9660563380281388        4.5277183098591536        5.5597183098591429     
  O   0.28394366197186116        8.7377183098591544        3.8897183098591448     
  O   -3.9660563380281388        3.0277183098591536      -0.57028169014085606     
  O    9.1839436619718597        6.0677183098591527       -3.0102816901408573     
  O    3.1939436619718578        10.057718309859155        2.9097183098591444     
  O    8.3639436619718524        5.1377183098591530       -5.5002816901408558     
  O    5.9939436619718620        10.777718309859154       -6.3302816901408576     
  O    3.6439436619718606        15.727718309859156        1.7397183098591427     
  O   -3.8460563380281414        10.497718309859160        2.7397183098591427     
  O   -3.6460563380281386        7.4877183098591544        3.3097183098591429     
  O    4.3439436619718563        6.1977183098591553        10.029718309859142     
  O    4.5639436619718623        4.4677183098591584        8.0197183098591438     
  O    2.9839436619718569        10.357718309859159        5.6297183098591397     
  O   -6.6360563380281405        7.8377183098591630        4.3897183098591448     
  O   -5.1460563380281386        7.5977183098591539        10.469718309859147     
  O    1.1139436619718595        8.1177183098591570       -3.5002816901408558     
  O  -0.32605633802813827        7.0377183098591587        5.9397183098591420     
  O   -2.3060563380281422        7.3977183098591581       -4.8402816901408521     
  O    6.4339436619718597        12.987718309859162        5.5897183098591441     
  O    5.9839436619718498        10.947718309859148       -3.6602816901408559     
  O    10.223943661971859        3.7477183098591595       -1.5202816901408589     
  O   -4.4060563380281437        5.6577183098591561       0.44971830985914352     
  O    2.1239436619718575        11.497718309859152       -3.8402816901408556     
  O    3.3539436619718614        13.377718309859155       0.20971830985914153     
  O    3.1039436619718614        4.7577183098591576        2.9597183098591415     
  O  -0.31605633802814737        4.4277183098591593        8.1397183098591412     
  O   -6.2860563380281391        5.8477183098591539       -6.4202816901408575     
  O    7.3639436619718595        10.957718309859153        7.2297183098591447     
  O   -6.3160563380281403        4.0577183098591547       -3.5702816901408561     
  O    5.2139436619718609        5.6477183098591581       -2.2602816901408573     
  O   -1.0960563380281414        9.8477183098591539      -0.23028169014085620     
  O    1.5539436619718572        11.957718309859153        1.8597183098591437     
  O    3.7939436619718592        12.237718309859154       -5.8802816901408583     
  O   -2.7560563380281380        6.6377183098591530       -1.5502816901408565     
  O   -3.8660563380281445        7.8677183098591570        6.0497183098591449     
  O    7.2039436619718558        4.5377183098591587        4.3697183098591417     
  O    2.9739436619718589        2.7377183098591473        4.7897183098591434     
  O    6.4839436619718569        2.9177183098591541       -5.0702816901408561     
  O    5.9639436619718609        6.9277183098591593       0.15971830985914437     
  O   -4.7360563380281420        8.6777183098591593        12.999718309859141     
  O  -0.89605633802813855        3.6177183098591570        13.039718309859140     
  O   -4.0660563380281403        2.7477183098591595        13.579718309859146     
  O   -6.2860563380281391        5.8477183098591539        12.199718309859144     
  O    11.953943661971856       -3.1222816901408450       -12.550281690140856     
  O    13.983943661971850       -5.3122816901408427        2.1097183098591437     
  O    12.343943661971856       -8.1122816901408434        1.1397183098591448     
  O    11.953943661971856       -3.1222816901408450        6.0697183098591445     
  O    11.663943661971857       -2.9622816901408449       -4.7502816901408558     
  O    12.413943661971857       -3.6422816901408446        3.4697183098591431     
  O    14.133943661971855       -2.7422816901408424       -3.8502816901408572     
         411
 t= 9 ps
  O   -6.9585401459853813      -0.81270072992700904       -10.119854014598573     
  O   -10.948540145985383      -0.94270072992700449        5.8401459854014242     
  O   -7.1285401459853830        1.6772992700729930       -3.9598540145985730     
  O   -8.6585401459853841       -6.7727007299270063       -1.4298540145985754     
  O   -9.1385401459853810       -4.9127007299270069       -3.2298540145985726     
  O   -12.618540145985381       -3.7127007299270076        6.6801459854014276     
  O   -10.298540145985385       -6.0027007299270068       -5.6498540145985743     
  O   -13.678540145985380        1.9272992700729930        8.6101459854014273     
  O   -10.888540145985381       -1.8227007299270070        1.9801459854014283     
  O   -8.8785401459853830        1.1472992700729918       -1.8298540145985740     
  O   -9.7885401459853796       0.62729927007299580       -4.4798540145985726     
  O   -8.3585401459853799       -10.142700729927007        10.760145985401426     
  O   -7.5985401459853819       -5.3327007299270051        1.1801459854014276     
  O   -13.278540145985382      -0.49270072992700875        7.5101459854014259     
  O   -9.2285401459853844       -2.2227007299270056       -6.7398540145985741     
  O   -11.258540145985386       -4.2627007299270048        1.1201459854014253     
  O   -6.9785401459853773       -7.6627007299270069       -3.7798540145985733     
  O   -8.9085401459853841       -3.1927007299270045      -0.97985401459857258     
  O   -8.0085401459853855       -3.7627007299270048        8.3301459854014261     
  O   -14.908540145985381       -2.5227007299270028        5.8501459854014293     
  O   -9.6285401459853830       0.29729927007299040        8.7001459854014236     
  O   -9.1685401459853821       -5.0027007299270068        3.2401459854014263     
  O   -9.6785401459853801       -8.2027007299270061        9.1501459854014264     
  O   -6.9585401459853813      -0.81270072992700904        8.5001459854014279     
  O   -7.9585401459853813        1.4772992700729972        3.9901459854014263     
  O   -9.0485401459853847        1.2072992700729941        6.3901459854014284     
  O   -10.508540145985386        7.7299270072991533E-002  -7.1098540145985751     
  O   -9.4085401459853841       -3.0727007299270070        5.3401459854014242     
  O   -11.048540145985385       -3.7927007299270059        8.7801459854014290     
  O   -8.8085401459853827       -7.1627007299270069        4.9901459854014263     
  O   -8.2485401459853804       -6.6527007299270053        7.6201459854014253     
  O   -6.9385401459853853      -0.30270072992700392       0.96014598540142160     
  O   -8.4985401459853804       -1.1227007299270042        3.4901459854014263     
  O   -7.9985401459853875       -9.9227007299270049        13.380145985401423     
  O   -9.2285401459853844       -2.2227007299270056        11.880145985401423     
  O   -11.208540145985381       -4.1127007299270062        11.480145985401425     
  O   -10.508540145985386        7.7299270072991533E-002   11.510145985401426     
  O   -9.5185401459853836        7.0972992700729947      -0.17985401459857542     
  O   -9.6085401459853799        3.7672992700729964        7.2501459854014279     
  O   -12.738540145985382        6.0772992700729915        1.8901459854014249     
  O   -10.078540145985379        4.8472992700729947        9.7401459854014227     
  O   -12.038540145985380        8.5272992700729944        6.7801459854014290     
  O   -12.808540145985383        6.4872992700729952        5.0701459854014246     
  O   -9.6785401459853801        10.417299270072995        9.1501459854014264     
  O   -8.2685401459853836        11.977299270072997        10.990145985401423     
  O   -9.3285401459853787        6.2972992700729904       -3.8098540145985744     
  O   -13.948540145985383        4.6972992700729961        7.2201459854014267     
  O   -8.9785401459853844        8.6672992700729949        4.5101459854014259     
  O   -8.2885401459853796        3.9772992700729972       -2.3198540145985760     
  O   -7.1385401459853810        4.3772992700729958        2.0801459854014261     
  O   -8.4585401459853813        6.4772992700729972        6.2601459854014259     
  O   -11.148540145985379        11.187299270072991        6.4301459854014276     
  O   -7.7785401459853816        6.0472992700729904        8.8701459854014253     
  O   -7.3085401459853827        4.5472992700729904        4.7201459854014267     
  O   -11.308540145985383        4.7672992700729964        3.5701459854014246     
  O   -7.9985401459853875        8.6972992700729961        13.380145985401423     
  O   -11.548540145985385        3.6972992700729961        15.330145985401426     
  O   -9.7285401459853844        9.0172992700729964        15.790145985401427     
  O   -9.3285401459853787        6.2972992700729904        14.810145985401430     
  O   -10.148540145985379        5.3672992700729907        12.320145985401428     
  O   -8.2885401459853796        3.9772992700729972        16.300145985401418     
  O   -12.028540145985382        3.1472992700729918        12.750145985401428     
  O    4.4214598540146284       -8.9627007299270076       -18.999854014598576     
  O   0.75145985401461957       -4.5527007299270075       -15.939854014598573     
  O    1.5714598540146270       -8.0127007299270048       -7.9398540145985734     
  O   -6.8540145985380718E-002  -4.3827007299270058       -8.1398540145985727     
  O    7.6714598540146213      -0.94270072992700449       -12.779854014598573     
  O    4.3414598540146230       -2.5827007299270051       -9.2698540145985753     
  O   -4.5285401459853816       -5.0827007299270051       -17.309854014598574     
  O  -0.72854014598538441        1.8672992700729907       -11.779854014598573     
  O    6.0014598540146196       -3.7127007299270076       -11.939854014598573     
  O    4.9414598540146102        1.9272992700729930       -10.009854014598574     
  O    1.1414598540146201       -9.9427007299270045       -11.519854014598573     
  O    2.8014598540146167       -7.0927007299270066       -10.449854014598573     
  O   -6.1685401459853892       -7.8827007299270058       -18.279854014598573     
  O   -5.6285401459853830        2.2172992700729921       -10.459854014598573     
  O    5.3414598540146159      -0.49270072992700875       -11.109854014598573     
  O   -2.3185401459853807       -3.3327007299270051       -8.8998540145985743     
  O   -4.4385401459853853        1.8572992700729927       -13.759854014598574     
  O    1.9514598540146153      -0.85270072992700818       -14.219854014598575     
  O    10.611459854014619       -3.7627007299270048       -10.289854014598573     
  O    3.7114598540146204       -2.5227007299270028       -12.769854014598573     
  O    8.9914598540146145       0.29729927007299040       -9.9198540145985739     
  O    4.1814598540146193       -4.0427007299270059       -15.169854014598574     
  O    2.8714598540146170       -4.8327007299270051       -8.9798540145985726     
  O   -2.8285401459853787       -7.8627007299270062       -13.659854014598574     
  O   -6.2885401459853796      -0.35270072992700818       -12.859854014598573     
  O   -1.2685401459853836       -10.622700729927008       -17.519854014598572     
  O    5.7914598540146187       -1.5427007299270059       -14.749854014598574     
  O   -3.3885401459853810      -0.89270072992700733       -12.879854014598575     
  O   -1.1985401459853833       -7.2927007299270059       -15.879854014598575     
  O   0.39145985401462013       -9.6527007299270053       -15.529854014598573     
  O    3.3014598540146167       -8.3327007299270051       -16.509854014598574     
  O    2.8714598540146170      -0.26270072992700477       -9.1698540145985739     
  O    3.7514598540146196       -2.6627007299270069       -17.679854014598575     
  O   -3.7385401459853824       -7.8927007299270073       -16.679854014598575     
  O    3.0914598540146159       -8.0327007299270079       -13.789854014598573     
  O    6.7614598540146176       -6.4927007299270052       -9.5698540145985724     
  O   -4.4085401459853841      -0.35270072992700818       -8.7298540145985726     
  O    2.3714598540146170       0.78729927007299239       -11.519854014598573     
  O   -5.3385401459853838       -4.6227007299270078       -11.509854014598574     
  O    5.5914598540146159        1.3172992700729935       -14.889854014598574     
  O   -6.0985401459853819       -3.4127007299270069       -15.949854014598573     
  O   -4.8540145985384697E-002  0.62729927007299580       -9.0098540145985737     
  O   -5.6285401459853830        1.9472992700729961       -7.6598540145985723     
  O    1.3714598540146170       -3.2627007299270048       -11.949854014598573     
  O    9.5714598540146270        1.2072992700729941       -12.229854014598574     
  O    1.2914598540146187       -5.9727007299270056       -12.449854014598573     
  O   -3.2085401459853813       -3.1127007299270062       -11.269854014598573     
  O   -5.8785401459853830       -5.8627007299270062       -8.9098540145985723     
  O    7.4714598540146184       -7.4327007299270065       -12.189854014598573     
  O  -0.79854014598538470       -7.5727007299270070       -11.859854014598573     
  O   0.23145985401461644       -10.342700729927007       -9.0898540145985756     
  O    7.5714598540146199       -3.7927007299270059       -9.8398540145985756     
  O   -3.0285401459853816        1.4172992700729949       -10.569854014598574     
  O  -0.98854014598538242       -8.5427007299270059       -19.649854014598574     
  O    1.6614598540146162       -6.4327007299270065       -17.559854014598574     
  O   -4.7185401459853793       -2.8527007299270046       -7.7298540145985726     
  O  -0.20854014598538839       -2.0827007299270051       -9.9298540145985754     
  O  -0.74854014598538043      -0.32270072992700705       -13.329854014598572     
  O   -4.6785401459853873       -13.242700729927005        2.4101459854014244     
  O   -1.2385401459853824       -3.2427007299270052        4.1001459854014257     
  O    8.6214598540146170      -0.88270072992700932      -0.51985401459857528     
  O    4.4214598540146284       -8.9627007299270076      -0.37985401459857471     
  O   0.75145985401461957       -4.5527007299270075        2.6801459854014276     
  O    1.5714598540146270       -8.0127007299270048        10.680145985401420     
  O   -7.8540145985378729E-002  -5.8727007299270078      -0.89985401459857428     
  O   -6.8540145985380718E-002  -4.3827007299270058        10.480145985401425     
  O   -3.5785401459853716       -1.6427007299270073        3.0601459854014266     
  O    7.6714598540146213      -0.94270072992700449        5.8401459854014242     
  O   -2.5485401459853847       -12.072700729927007        7.4401459854014256     
  O   -4.6185401459853850        1.1372992700729938       -2.7198540145985746     
  O    4.3414598540146230       -2.5827007299270051        9.3501459854014293     
  O   -4.6285401459853830       -1.6527007299270053       -2.1698540145985739     
  O   -4.5285401459853816       -5.0827007299270051        1.3101459854014266     
  O  -0.72854014598538441        1.8672992700729907        6.8401459854014242     
  O  -0.86854014598538498       -6.3527007299270046       -6.3198540145985760     
  O   -5.7085401459853813       -9.5627007299270055       -1.9198540145985739     
  O    11.491459854014614        1.6772992700729930       -3.9598540145985730     
  O   -6.6585401459853841       -3.2700729927007899E-002  -6.3798540145985747     
  O    9.9614598540146204       -6.7727007299270063       -1.4298540145985754     
  O    9.4814598540146164       -4.9127007299270069       -3.2298540145985726     
  O   -5.7985401459853847       -8.6227007299270078        8.4201459854014296     
  O  -0.79854014598538470       -2.3427007299270031      -0.28985401459857485     
  O    6.0014598540146196       -3.7127007299270076        6.6801459854014276     
  O   -4.9585401459853813       -6.2327007299270072        5.0901459854014277     
  O    8.3214598540146199       -6.0027007299270068       -5.6498540145985743     
  O    4.9414598540146102        1.9272992700729930        8.6101459854014273     
  O    7.7314598540146164       -1.8227007299270070        1.9801459854014283     
  O    9.7414598540146145        1.1472992700729918       -1.8298540145985740     
  O  -0.94854014598538328       -8.7027007299270061       -4.8498540145985736     
  O    5.8814598540146150       -12.542700729927006        1.8901459854014249     
  O    8.8314598540146179       0.62729927007299580       -4.4798540145985726     
  O    1.1414598540146201       -9.9427007299270045        7.1001459854014293     
  O    7.0114598540146176       -11.302700729927007        9.1901459854014256     
  O    2.8014598540146167       -7.0927007299270066        8.1701459854014296     
  O    3.4814598540146164       -8.9827007299270072       -3.2598540145985737     
  O   -6.1685401459853892       -7.8827007299270058       0.34014598540142771     
  O   -5.6285401459853830        2.2172992700729921        8.1601459854014244     
  O    10.261459854014618       -10.142700729927007        10.760145985401426     
  O    6.6914598540146173       -4.5527007299270075       -2.0998540145985736     
  O    3.1514598540146181       -1.4327007299270065       -2.7798540145985733     
  O   -3.4185401459853821        2.0172992700729964       0.98014598540142472     
  O    11.021459854014616       -5.3327007299270051        1.1801459854014276     
  O   -3.7185401459853793       -6.5627007299270055       -5.1298540145985747     
  O    7.6514598540146181       -8.6427007299270073      -0.26985401459857528     
  O   -2.3185401459853807       -3.3327007299270051        9.7201459854014267     
  O    4.1814598540146193        1.7672992700729893       -5.1798540145985754     
  O    9.3914598540146201       -2.2227007299270056       -6.7398540145985741     
  O   -2.2885401459853796        1.4372992700729910       -4.3198540145985760     
  O   -4.4385401459853853        1.8572992700729927        4.8601459854014273     
  O    2.4714598540146184       0.98729927007299523        1.4901459854014263     
  O   -3.1085401459853728       -8.9927007299270052       -2.7498540145985721     
  O    1.9514598540146153      -0.85270072992700818        4.4001459854014264     
  O    6.5814598540146179       -10.092700729927007        6.7801459854014290     
  O    1.1014598540146281       -1.9727007299270056        1.6901459854014256     
  O    2.2914598540146187       -10.962700729927008        1.4401459854014256     
  O    7.4114598540146162       -4.1127007299270062       -7.1398540145985727     
  O    3.8314598540146179       -9.1627007299270069        7.0901459854014242     
  O    5.3414598540146159      -0.29270072992700591       0.38014598540142686     
  O   -2.3385401459853838       -4.4727007299270056      -0.13985401459857272     
  O    5.7814598540146278        1.9772992700730043       -1.6398540145985692     
  O    3.3914598540146201       -10.502700729927007       -7.3898540145985727     
  O   -6.1485401459853790       -10.432700729927006        6.3101459854014230     
  O    7.3614598540146190       -4.2627007299270048        1.1201459854014253     
  O    7.7314598540146164       -10.092700729927007        2.3701459854014253     
  O   -2.0485401459853847       -2.1427007299270073       -5.8098540145985744     
  O    9.7114598540146204       -3.1927007299270045      -0.97985401459857258     
  O    6.9714598540146184       -10.242700729927005       -6.7698540145985753     
  O    3.7114598540146204       -2.5227007299270028        5.8501459854014293     
  O    4.1814598540146193       -4.0427007299270059        3.4501459854014271     
  O    9.4514598540146153       -5.0027007299270068        3.2401459854014263     
  O    2.2214598540146184       -15.102700729927008        6.4701459854014267     
  O    2.8714598540146170       -4.8327007299270051        9.6401459854014284     
  O   0.12145985401461701       -5.4927007299270052       -3.8698540145985731     
  O   -2.8285401459853787       -7.8627007299270062        4.9601459854014216     
  O   -6.2885401459853796      -0.35270072992700818        5.7601459854014259     
  O   -3.2585401459853855       -4.9927007299270052       -2.5398540145985748     
  O   -1.2685401459853836       -10.622700729927008        1.1001459854014257     
  O    5.5914598540146159       -2.5127007299270048       -3.6698540145985739     
  O    5.7914598540146187       -1.5427007299270059        3.8701459854014253     
  O   -3.3885401459853810      -0.89270072992700733        5.7401459854014263     
  O   -2.9085401459853841       -8.4827007299270072        8.4301459854014276     
  O    8.9414598540146102       -8.2027007299270061        9.1501459854014264     
  O   -1.1985401459853833       -7.2927007299270059        2.7401459854014263     
  O    6.6714598540146213       -7.3727007299270078        2.9001459854014264     
  O    5.1614598540146162       -10.742700729927005       -4.7998540145985729     
  O   -6.5585401459853827       -2.8927007299270073        5.2701459854014274     
  O   0.39145985401462013       -9.6527007299270053        3.0901459854014277     
  O    10.351459854014621       -6.6427007299270073        10.990145985401423     
  O    3.3014598540146167       -8.3327007299270051        2.1101459854014273     
  O    2.8714598540146170      -0.26270072992700477        9.4501459854014165     
  O   -3.4285401459853801       -7.0127007299270048        10.490145985401423     
  O    6.1014598540146210       -7.6127007299270097       -7.1298540145985747     
  O    3.7514598540146196       -2.6627007299270069       0.94014598540142558     
  O   -3.7385401459853824       -7.8927007299270073        1.9401459854014256     
  O   -3.5385401459853796       -10.902700729927005        2.5101459854014259     
  O   -6.8485401459853890       -2.7327007299270072       -5.5498540145985729     
  O   -6.0485401459853847        2.0172992700729964        1.7201459854014267     
  O   -1.8885401459853810      -0.31270072992700904        1.5501459854014250     
  O    3.0914598540146159       -8.0327007299270079        4.8301459854014226     
  O   -6.5285401459853816       -10.552700729927007        3.5901459854014277     
  O    6.7614598540146176       -6.4927007299270052        9.0501459854014250     
  O    1.2214598540146184       -10.272700729927006       -4.2998540145985729     
  O    9.6414598540146201       -9.9527007299270096        4.5101459854014259     
  O   -4.4085401459853841      -0.35270072992700818        9.8901459854014284     
  O  -0.21854014598537930       -11.352700729927005        5.1401459854014249     
  O    2.3714598540146170       0.78729927007299239        7.1001459854014293     
  O   -5.3385401459853838       -4.6227007299270078        7.1101459854014273     
  O    6.5414598540146187       -5.4027007299270018        4.7901459854014270     
  O    6.0914598540146088       -7.4427007299270080       -4.4598540145985730     
  O    5.5914598540146159        1.3172992700729935        3.7301459854014247     
  O   -6.0985401459853819       -3.4127007299270069        2.6701459854014260     
  O   -4.8540145985384697E-002  0.62729927007299580        9.6101459854014273     
  O    6.9514598540146153      -0.26270072992700477       -2.7798540145985733     
  O   -5.6285401459853830        1.9472992700729961        10.960145985401429     
  O    5.8714598540146170       -6.7227007299270056      -0.82985401459857044     
  O    1.3714598540146170       -3.2627007299270048        6.6701459854014296     
  O  -0.20854014598538839       0.16729927007299494       -6.0098540145985737     
  O    5.0114598540146176       0.12729927007299580       -7.2398540145985741     
  O    1.2914598540146187       -5.9727007299270056        6.1701459854014296     
  O    2.2314598540146164       -6.8927007299270073       -4.6398540145985727     
  O    8.1114598540146190        7.7299270072991533E-002  -7.1098540145985751     
  O   -3.2085401459853813       -3.1127007299270062        7.3501459854014293     
  O    9.2114598540146204       -3.0727007299270070        5.3401459854014242     
  O    3.4614598540146204       -5.0127007299270048      -0.58985401459857556     
  O   -1.0285401459853816       -1.1227007299270042       -2.6398540145985727     
  O   -4.3785401459853830       -2.5127007299270048       -4.6498540145985743     
  O   -5.8785401459853830       -5.8627007299270062        9.7101459854014287     
  O  -0.20854014598538839       -13.962700729927008        7.3401459854014242     
  O    7.4714598540146184       -7.4327007299270065        6.4301459854014276     
  O    4.9014598540146181       -2.6427007299270073       -6.3598540145985787     
  O  -0.79854014598538470       -7.5727007299270070        6.7601459854014259     
  O    8.0014598540146125        1.6772992700729930        2.0401459854014270     
  O   0.23145985401461644       -10.342700729927007        9.5301459854014219     
  O   -3.0285401459853816        1.4172992700729949        8.0501459854014250     
  O    9.8114598540146147       -7.1627007299270069        4.9901459854014263     
  O  -0.98854014598538242       -8.5427007299270059       -1.0298540145985733     
  O    10.371459854014617       -6.6527007299270053        7.6201459854014253     
  O    1.6614598540146162       -2.2527007299270068       -7.3898540145985727     
  O  -0.31854014598538072        1.9072992700729969        1.9801459854014283     
  O    1.6614598540146162       -6.4327007299270065        1.0601459854014266     
  O    3.9014598540146181       -6.1527007299270053       -6.6798540145985754     
  O    11.681459854014619      -0.30270072992700392       0.96014598540142160     
  O   -4.7185401459853793       -2.8527007299270046        10.890145985401436     
  O   -6.1385401459853810       -3.5927007299270066       -1.0198540145985753     
  O  -0.20854014598538839       -2.0827007299270051        8.6901459854014256     
  O   -2.6485401459853790       -11.752700729927007       -2.3498540145985736     
  O    10.121459854014617       -1.1227007299270042        3.4901459854014263     
  O   -3.7585401459853855       -10.522700729927006        5.2501459854014279     
  O    1.1914598540146173      -0.13270072992700932      -0.67985401459857542     
  O   0.77145985401461559       -2.6927007299270045       -4.5398540145985748     
  O  -0.74854014598538043      -0.32270072992700705        5.2901459854014270     
  O    6.0714598540146199       -11.462700729927008      -0.63985401459857272     
  O   -6.5385401459853796       -5.2227007299270056       -4.5498540145985729     
  O    1.8214598540146199       0.46729927007299210       -4.1798540145985754     
  O    10.621459854014617       -9.9227007299270049        13.380145985401423     
  O  -0.86854014598538498       -6.3527007299270046        12.300145985401418     
  O   -6.6585401459853841       -3.2700729927007899E-002   12.240145985401423     
  O  -0.20854014598538839       0.16729927007299494        12.610145985401427     
  O    5.0114598540146176       0.12729927007299580        11.380145985401423     
  O    1.6614598540146162       -2.2527007299270068        11.230145985401425     
  O   -3.7585401459853855        5.1372992700729938       -8.1598540145985723     
  O    7.0114598540146176        7.3172992700729935       -9.4298540145985754     
  O    8.5414598540146187        4.8472992700729947       -8.8798540145985747     
  O   0.88145985401461502        5.2672992700729964       -8.6798540145985754     
  O    2.2214598540146184        3.5172992700729964       -12.149854014598574     
  O    3.2014598540146153        3.6772992700729930       -8.4698540145985746     
  O   -1.8885401459853810        3.1272992700730029       -8.7698540145985753     
  O    4.4514598540146153        6.4272992700729930       -9.3898540145985727     
  O    4.6714598540146213        4.6972992700729961       -11.399854014598574     
  O   -5.0385401459853796        7.8272992700729915       -8.9498540145985750     
  O  -0.20854014598538839        4.6572992700729969       -11.279854014598573     
  O   0.23145985401461644        8.2772992700730015       -9.0898540145985756     
  O    3.0814598540146179        2.9672992700729850       -14.629854014598575     
  O   -4.6285401459853830        8.9072992700729969       -6.4198540145985739     
  O   -4.6785401459853873        5.3772992700729958        2.4101459854014244     
  O   -6.7385401459853824        6.3072992700729955       -1.0798540145985740     
  O    4.4214598540146284        9.6572992700729969      -0.37985401459857471     
  O   0.75145985401461957        14.067299270072994        2.6801459854014276     
  O   -7.8540145985378729E-002   12.747299270073000      -0.89985401459857428     
  O   -2.5485401459853847        6.5472992700729904        7.4401459854014256     
  O    9.1014598540146281        7.0972992700729947      -0.17985401459857542     
  O   -4.5285401459853816        13.537299270072992        1.3101459854014266     
  O   -5.7085401459853813        9.0572992700729955       -1.9198540145985739     
  O   -5.7985401459853847        9.9972992700729932        8.4201459854014296     
  O    1.1614598540146162        2.6672992700729949       -2.5298540145985733     
  O   -4.9585401459853813        12.387299270072994        5.0901459854014277     
  O    8.3214598540146199        12.617299270072991       -5.6498540145985743     
  O   -3.7585401459853855        5.1372992700729938        10.460145985401429     
  O  -0.94854014598538328        9.9172992700729949       -4.8498540145985736     
  O    5.8814598540146150        6.0772992700729915        1.8901459854014249     
  O    1.1414598540146201        8.6772992700729930        7.1001459854014293     
  O    2.9814598540146235        6.7272992700729972        4.8701459854014253     
  O    3.4814598540146164        9.6372992700729938       -3.2598540145985737     
  O   -6.1685401459853892        10.737299270072995       0.34014598540142771     
  O    1.7214598540146184        6.1072992700729927       -5.5998540145985736     
  O   -1.4285401459853801        4.5872992700729966        1.3001459854014215     
  O    7.6514598540146181        9.9772992700730043      -0.26985401459857528     
  O   -4.9085401459853841        5.4772992700729972        7.4301459854014276     
  O    7.0714598540146199        3.6972992700729961       -3.2898540145985748     
  O    2.4714598540146184        19.607299270072993        1.4901459854014263     
  O   -3.1085401459853728        9.6272992700729958       -2.7498540145985721     
  O  -0.78854014598537958        3.8472992700729947       -6.3798540145985747     
  O   0.88145985401461502        5.2672992700729964        9.9401459854014256     
  O    6.5814598540146179        8.5272992700729944        6.7801459854014290     
  O    1.1014598540146281        16.647299270072992        1.6901459854014256     
  O    2.2914598540146187        7.6572992700729969        1.4401459854014256     
  O   -1.5385401459853796        3.2672992700729964       -2.4298540145985754     
  O   -3.9585401459853813        2.9772992700729972       -5.8398540145985756     
  O    2.4214598540146213        4.9872992700729952       -2.7498540145985721     
  O    3.8314598540146179        9.4572992700729941        7.0901459854014242     
  O    5.3414598540146159        18.327299270072992       0.38014598540142686     
  O    5.7814598540146278        20.597299270072995       -1.6398540145985692     
  O    3.3914598540146201        8.1172992700729836       -7.3898540145985727     
  O   -6.1485401459853790        8.1872992700729910        6.3101459854014230     
  O   -1.3185401459853807        4.8472992700729947        3.9201459854014260     
  O    1.7314598540146164        7.1672992700729949       -1.1298540145985747     
  O    3.2414598540146073        3.0172992700729964       -1.9854014598571723E-002
  O    7.7314598540146164        8.5272992700729944        2.3701459854014253     
  O    6.9714598540146184        8.3772992700729958       -6.7698540145985753     
  O   -1.6585401459853841        5.1872992700729910       -4.2698540145985753     
  O    2.2214598540146184        3.5172992700729964        6.4701459854014267     
  O   -2.8285401459853787        10.757299270072991        4.9601459854014216     
  O    5.8114598540146147        6.4872992700729952        5.0701459854014246     
  O   -1.2685401459853836        7.9972992700729932        1.1001459854014257     
  O    8.8914598540146272        9.0172992700729964       -2.8298540145985704     
  O    3.2014598540146153        3.6772992700729930        10.150145985401426     
  O   -1.8885401459853810        3.1272992700730029        9.8501459854014293     
  O   -1.1985401459853833        11.327299270072992        2.7401459854014263     
  O    6.6714598540146213        11.247299270072993        2.9001459854014264     
  O    5.1614598540146162        7.8772992700729958       -4.7998540145985729     
  O   -3.8585401459853799        4.7572992700729912        4.7601459854014259     
  O   0.39145985401462013        8.9672992700729921        3.0901459854014277     
  O   -3.8585401459853799        3.2572992700729912       -1.3698540145985731     
  O    9.2914598540146187        6.2972992700729904       -3.8098540145985744     
  O    3.3014598540146167        10.287299270072992        2.1101459854014273     
  O    8.4714598540146113        5.3672992700729907       -6.2998540145985729     
  O    6.1014598540146210        11.007299270072991       -7.1298540145985747     
  O    3.7514598540146196        15.957299270072994       0.94014598540142558     
  O   -3.7385401459853824        10.727299270072997        1.9401459854014256     
  O   -3.5385401459853796        7.7172992700729921        2.5101459854014259     
  O    4.4514598540146153        6.4272992700729930        9.2301459854014247     
  O    4.6714598540146213        4.6972992700729961        7.2201459854014267     
  O    3.0914598540146159        10.587299270072997        4.8301459854014226     
  O   -6.5285401459853816        8.0672992700730006        3.5901459854014277     
  O   -5.0385401459853796        7.8272992700729915        9.6701459854014296     
  O    1.2214598540146184        8.3472992700729947       -4.2998540145985729     
  O  -0.21854014598537930        7.2672992700729964        5.1401459854014249     
  O   -2.1985401459853833        7.6272992700729958       -5.6398540145985692     
  O    6.0914598540146088        11.177299270072986       -4.4598540145985730     
  O    10.331459854014618        3.9772992700729972       -2.3198540145985760     
  O    5.8714598540146170        11.897299270072992      -0.82985401459857044     
  O   -4.2985401459853847        5.8872992700729938      -0.34985401459857357     
  O    1.2914598540146187        12.647299270072992        6.1701459854014296     
  O    2.2314598540146164        11.727299270072990       -4.6398540145985727     
  O    3.4614598540146204        13.607299270072993      -0.58985401459857556     
  O    3.2114598540146204        4.9872992700729952        2.1601459854014244     
  O  -0.20854014598538839        4.6572992700729969        7.3401459854014242     
  O   -6.1785401459853801        6.0772992700729915       -7.2198540145985746     
  O   -6.2085401459853813        4.2872992700729924       -4.3698540145985731     
  O  -0.79854014598538470        11.047299270072998        6.7601459854014259     
  O   0.23145985401461644        8.2772992700730015        9.5301459854014219     
  O    5.3214598540146199        5.8772992700729958       -3.0598540145985744     
  O  -0.98854014598538242        10.077299270072992       -1.0298540145985733     
  O  -0.31854014598538072        20.527299270072994        1.9801459854014283     
  O    1.6614598540146162        12.187299270072991        1.0601459854014266     
  O   -2.6485401459853790        6.8672992700729907       -2.3498540145985736     
  O   -3.7585401459853855        8.0972992700729947        5.2501459854014279     
  O    1.1914598540146173        18.487299270072995      -0.67985401459857542     
  O    7.3114598540146147        4.7672992700729964        3.5701459854014246     
  O    3.0814598540146179        2.9672992700729850        3.9901459854014263     
  O    6.5914598540146159        3.1472992700729918       -5.8698540145985731     
  O    6.0714598540146199        7.1572992700729969      -0.63985401459857272     
  O    9.0014598540146196        4.8372992700729966        1.2701459854014274     
  O    1.7214598540146184        6.1072992700729927        13.020145985401424     
  O  -0.78854014598537958        3.8472992700729947        12.240145985401423     
  O    3.3914598540146201        8.1172992700729836        11.230145985401425     
  O   -1.6585401459853841        5.1872992700729910        14.350145985401429     
  O   -6.2085401459853813        4.2872992700729924        14.250145985401428     
  O   -2.6485401459853790        6.8672992700729907        16.270145985401424     
  O    12.991459854014614        1.9472992700729961       -7.6598540145985723     
  O    14.091459854014609       -5.0827007299270051        1.3101459854014266     
  O    11.961459854014620       -3.2700729927007899E-002  -6.3798540145985747     
  O    12.451459854014615       -7.8827007299270058       0.34014598540142771     
  O    16.281459854014621       -4.4727007299270056      -0.13985401459857272     
  O    12.061459854014615       -2.8927007299270073        5.2701459854014274     
  O    11.771459854014616       -2.7327007299270072       -5.5498540145985729     
  O    12.521459854014616       -3.4127007299270069        2.6701459854014260     
  O    12.081459854014618       -5.2227007299270056       -4.5498540145985729     
  O    11.881459854014615        6.3072992700729955       -1.0798540145985740     
         457
 t=10 ps
  O   -8.6926039387308691       -2.7483369803063340       -10.251794310722124     
  O   -10.312603938730867        1.3116630196936612       -9.8817943107221247     
  O   -7.6426039387308649       0.20166301969366174       -10.081794310722124     
  O   -10.682603938730864       0.13166301969366145      -0.48179431072212608     
  O   -8.6826039387308711       -8.9083369803063341       -5.2017943107221249     
  O   -11.632603938730867        7.1663019693666286E-002   5.8782056892778733     
  O   -10.202603938730867       -10.508336980306336      -0.14179431072212623     
  O   -7.8126039387308666        2.6916630196936637       -3.9217943107221238     
  O   -9.3426039387308677       -5.7583369803063356       -1.3917943107221262     
  O   -9.8226039387308646       -3.8983369803063361       -3.1917943107221234     
  O   -11.572603938730865      -0.80833698030633627        2.0182056892778775     
  O   -9.5626039387308666        2.1616630196936626       -1.7917943107221248     
  O   -10.472603938730863        1.6416630196936666       -4.4417943107221234     
  O   -8.2826039387308654       -4.3183369803063343        1.2182056892778768     
  O   -11.652603938730863       -7.6283369803063366      -0.23179431072212608     
  O   -9.9126039387308680       -1.2083369803063349       -6.7017943107221249     
  O   -11.942603938730869       -3.2483369803063340        1.1582056892778745     
  O   -11.572603938730865       -9.0783369803063358        2.4082056892778745     
  O   -7.6626039387308609       -6.6483369803063361       -3.7417943107221241     
  O   -9.5926039387308677       -2.1783369803063337      -0.94179431072212338     
  O   -8.6926039387308691       -2.7483369803063340        8.3682056892778682     
  O   -10.312603938730867        1.3116630196936612        8.7382056892778728     
  O   -9.8526039387308657       -3.9883369803063360        3.2782056892778755     
  O   -10.412603938730868       -8.5883369803063339       -2.7917943107221213     
  O   -12.632603938730867       -6.3583369803063370        2.9382056892778756     
  O   -7.6426039387308649       0.20166301969366174        8.5382056892778770     
  O   -8.6426039387308649        2.4916630196936680        4.0282056892778755     
  O   -9.7326039387308683        2.2216630196936649        6.4282056892778776     
  O   -7.8226039387308646       -13.228336980306334        2.1182056892778753     
  O   -10.092603938730868       -2.0583369803063363        5.3782056892778733     
  O   -9.4926039387308663       -6.1483369803063361        5.0282056892778755     
  O   -8.9326039387308640       -5.6383369803063346        7.6582056892778674     
  O   -7.6226039387308688       0.71166301969366685       0.99820568927787079     
  O   -9.1826039387308640      -0.10833698030633343        3.5282056892778755     
  O   -11.192603938730869        1.0916630196936623        11.548205689277875     
  O   -10.202603938730867        8.1116630196936654      -0.14179431072212623     
  O   -10.292603938730863        4.7816630196936671        7.2882056892778770     
  O   -13.422603938730866        7.0916630196936623        1.9282056892778741     
  O   -18.162603938730864        9.6916630196936637        7.1382056892778785     
  O   -12.292603938730863        8.3316630196936643        9.2282056892778677     
  O   -10.762603938730862        5.8616630196936654        9.7782056892778719     
  O   -12.722603938730863        9.5416630196936651        6.8182056892778782     
  O   -15.472603938730867        10.471663019693665        7.1282056892778733     
  O   -13.492603938730866        7.5016630196936660        5.1082056892778738     
  O   -10.012603938730862        7.3116630196936612       -3.7717943107221252     
  O   -14.632603938730867        5.7116630196936669        7.2582056892778759     
  O   -8.9726039387308631        4.9916630196936680       -2.2817943107221268     
  O   -7.8226039387308646        5.3916630196936666        2.1182056892778753     
  O   -9.1426039387308649        7.4916630196936680        6.2982056892778751     
  O   -8.4626039387308651        7.0616630196936612        8.9082056892778745     
  O   -7.9926039387308663        5.5616630196936612        4.7582056892778759     
  O   -11.992603938730866        5.7816630196936671        3.6082056892778738     
  O   -13.232603938730865        8.1716630196936677      -0.60179431072212353     
  O   -10.302603938730869        5.8516630196936674        1.3082056892778766     
  O   -11.652603938730863        10.991663019693675        18.388205689277878     
  O   -10.412603938730868        10.031663019693667        15.828205689277876     
  O   -10.012603938730862        7.3116630196936612        14.848205689277879     
  O   -10.832603938730863        6.3816630196936615        12.358205689277877     
  O   -12.712603938730865        4.1616630196936626        12.788205689277877     
  O   -5.1226039387308688       -15.748336980306338        4.8982056892778765     
  O   -1.0026039387308643       -15.698336980306337        2.0182056892778775     
  O   -1.9226039387308660       -2.2283369803063344       -14.481794310722124     
  O    3.7373960612691448       -7.9483369803063368       -18.961794310722127     
  O    6.7396061269135998E-002  -3.5383369803063367       -15.901794310722124     
  O   0.88739606126914339       -6.9983369803063340       -7.9017943107221242     
  O  -0.75260393873086429       -3.3683369803063350       -8.1017943107221235     
  O    6.9873960612691377        7.1663019693666286E-002  -12.741794310722124     
  O    3.6573960612691394       -1.5683369803063343       -9.2317943107221261     
  O   -1.4126039387308680        2.8816630196936615       -11.741794310722124     
  O   -6.4826039387308683       -7.6083369803063370       -10.161794310722124     
  O    5.3173960612691360       -2.6983369803063368       -11.901794310722124     
  O    4.2573960612691266        2.9416630196936637       -9.9717943107221245     
  O   0.45739606126913657       -8.9283369803063337       -11.481794310722124     
  O    6.3273960612691340       -10.288336980306337       -9.3917943107221262     
  O    2.1173960612691332       -6.0783369803063358       -10.411794310722124     
  O   -6.3126039387308666        3.2316630196936629       -10.421794310722124     
  O    4.6573960612691323       0.52166301969366202       -11.071794310722124     
  O   -3.0026039387308643       -2.3183369803063343       -8.8617943107221251     
  O   -5.1226039387308688        2.8716630196936634       -13.721794310722125     
  O    1.2673960612691317       0.16166301969366259       -14.181794310722125     
  O   0.41739606126914452      -0.95833698030633485       -16.891794310722126     
  O    7.0473960612691329       -9.0783369803063358       -16.211794310722127     
  O    3.0273960612691369       -1.5083369803063320       -12.731794310722124     
  O    8.3073960612691309        1.3116630196936612       -9.8817943107221247     
  O    3.4973960612691357       -3.0283369803063351       -15.131794310722125     
  O    8.7673960612691317       -3.9883369803063360       -15.341794310722126     
  O    2.1873960612691334       -3.8183369803063343       -8.9417943107221234     
  O   -6.9726039387308631       0.66166301969366259       -12.821794310722124     
  O    5.1073960612691351      -0.52833698030633514       -14.711794310722125     
  O   -4.0726039387308646       0.12166301969366344       -12.841794310722126     
  O   -1.8826039387308668       -6.2783369803063351       -15.841794310722126     
  O   -7.2426039387308663       -1.8783369803063366       -13.311794310722124     
  O  -0.29260393873086343       -8.6383369803063346       -15.491794310722124     
  O    2.6173960612691332       -7.3183369803063343       -16.471794310722125     
  O    2.1873960612691334       0.75166301969366600       -9.1317943107221247     
  O    10.977396061269140       0.20166301969366174       -10.081794310722124     
  O   -4.1126039387308637       -5.9983369803063340       -8.0917943107221255     
  O    3.7673960612691317       -11.178336980306334       -9.3517943107221235     
  O    2.4073960612691323       -7.0183369803063371       -13.751794310722124     
  O    6.0773960612691340       -5.4783369803063344       -9.5317943107221232     
  O    8.9573960612691366       -8.9383369803063388       -14.071794310722124     
  O   -5.0926039387308677       0.66166301969366259       -8.6917943107221234     
  O  -0.90260393873086286       -10.338336980306334       -13.441794310722125     
  O    1.6873960612691334        1.8016630196936632       -11.481794310722124     
  O   -6.0226039387308674       -3.6083369803063370       -11.471794310722125     
  O    5.8573960612691351       -4.3883369803063310       -13.791794310722125     
  O    4.9073960612691323        2.3316630196936643       -14.851794310722125     
  O  -0.73260393873086826        1.6416630196936666       -8.9717943107221245     
  O   -6.3126039387308666        2.9616630196936669       -7.6217943107221231     
  O    5.1873960612691334       -5.7083369803063349       -19.411794310722122     
  O   0.68739606126913344       -2.2483369803063340       -11.911794310722124     
  O    8.8873960612691434        2.2216630196936649       -12.191794310722125     
  O   0.60739606126913515       -4.9583369803063349       -12.411794310722124     
  O   -3.8926039387308649       -2.0983369803063354       -11.231794310722124     
  O   -6.5626039387308666       -4.8483369803063354       -8.8717943107221231     
  O    6.7873960612691349       -6.4183369803063357       -12.151794310722124     
  O   -1.4826039387308683       -6.5583369803063363       -11.821794310722124     
  O  -0.45260393873086713       -9.3283369803063358       -9.0517943107221264     
  O    6.8873960612691363       -2.7783369803063351       -9.8017943107221264     
  O   -3.7126039387308651        2.4316630196936657       -10.531794310722125     
  O    9.1273960612691312       -6.1483369803063361       -13.591794310722126     
  O   0.97739606126913259       -5.4183369803063357       -17.521794310722125     
  O   -5.4026039387308629       -1.8383369803063339       -7.6917943107221234     
  O  -0.89260393873087196       -1.0683369803063343       -9.8917943107221262     
  O   -1.4326039387308640       0.69166301969366373       -13.291794310722123     
  O    5.3873960612691363       -10.448336980306337       -19.221794310722125     
  O   -5.3126039387308666       -8.6983369803063368       -6.3817943107221247     
  O   -5.3626039387308708       -12.228336980306334        2.4482056892778736     
  O   -7.4226039387308660       -11.298336980306335       -1.0417943107221248     
  O   -1.9226039387308660       -2.2283369803063344        4.1382056892778749     
  O    7.9373960612691334       0.13166301969366145      -0.48179431072212608     
  O    3.7373960612691448       -7.9483369803063368      -0.34179431072212552     
  O    6.7396061269135998E-002  -3.5383369803063367        2.7182056892778768     
  O   0.88739606126914339       -6.9983369803063340        10.718205689277870     
  O  -0.76260393873086230       -4.8583369803063370      -0.86179431072212509     
  O  -0.75260393873086429       -3.3683369803063350        10.518205689277874     
  O   -4.2626039387308552      -0.62833698030633656        3.0982056892778758     
  O    6.9873960612691377        7.1663019693666286E-002   5.8782056892778733     
  O   -3.2326039387308683       -11.058336980306336        7.4782056892778677     
  O    8.4173960612691445       -10.508336980306336      -0.14179431072212623     
  O   -5.3026039387308685        2.1516630196936646       -2.6817943107221254     
  O    3.6573960612691394       -1.5683369803063343        9.3882056892778785     
  O   -5.3126039387308666      -0.63833698030633457       -2.1317943107221247     
  O   -5.2126039387308651       -4.0683369803063343        1.3482056892778758     
  O   -1.4126039387308680        2.8816630196936615        6.8782056892778733     
  O   -1.5526039387308685       -5.3383369803063339       -6.2817943107221268     
  O   -6.3926039387308649       -8.5483369803063347       -1.8817943107221247     
  O    10.807396061269131        2.6916630196936637       -3.9217943107221238     
  O   -7.3426039387308677       0.98166301969366287       -6.3417943107221255     
  O    9.2773960612691369       -5.7583369803063356       -1.3917943107221262     
  O    8.7973960612691329       -3.8983369803063361       -3.1917943107221234     
  O   -6.4826039387308683       -7.6083369803063370        8.4582056892778787     
  O   -1.4826039387308683       -1.3283369803063323      -0.25179431072212566     
  O    5.3173960612691360       -2.6983369803063368        6.7182056892778768     
  O   -5.6426039387308649       -5.2183369803063364        5.1282056892778769     
  O    7.6373960612691363       -4.9883369803063360       -5.6117943107221251     
  O    4.2573960612691266        2.9416630196936637        8.6482056892778765     
  O   -4.4426039387308691       -12.468336980306340        10.498205689277878     
  O    7.0473960612691329      -0.80833698030633627        2.0182056892778775     
  O    9.0573960612691309        2.1616630196936626       -1.7917943107221248     
  O   -1.6326039387308668       -7.6883369803063353       -4.8117943107221244     
  O    8.1473960612691343        1.6416630196936666       -4.4417943107221234     
  O   0.45739606126913657       -8.9283369803063337        7.1382056892778785     
  O    2.1173960612691332       -6.0783369803063358        8.2082056892778716     
  O    2.7973960612691329       -7.9683369803063364       -3.2217943107221245     
  O   -6.8526039387308728       -6.8683369803063350       0.37820568927787690     
  O   -6.3126039387308666        3.2316630196936629        8.1982056892778736     
  O    1.0373960612691349       -11.498336980306334       -5.5617943107221244     
  O    9.5773960612691340       -9.1283369803063366        10.798205689277875     
  O    6.0073960612691337       -3.5383369803063367       -2.0617943107221244     
  O   -2.1126039387308637       -13.018336980306337        1.3382056892778706     
  O    2.4673960612691346      -0.41833698030633570       -2.7417943107221241     
  O   -4.1026039387308657        3.0316630196936671        1.0182056892778739     
  O    10.337396061269132       -4.3183369803063343        1.2182056892778768     
  O    4.6573960612691323       0.52166301969366202        7.5482056892778751     
  O   -4.4026039387308629       -5.5483369803063347       -5.0917943107221255     
  O    6.9673960612691346       -7.6283369803063366      -0.23179431072212608     
  O   -3.0026039387308643       -2.3183369803063343        9.7582056892778759     
  O    3.4973960612691357        2.7816630196936600       -5.1417943107221262     
  O   -5.5926039387308677       -12.128336980306340        7.4682056892778768     
  O    8.7073960612691366       -1.2083369803063349       -6.7017943107221249     
  O   -2.9726039387308631        2.4516630196936617       -4.2817943107221268     
  O   -5.1226039387308688        2.8716630196936634        4.8982056892778765     
  O    1.7873960612691349        2.0016630196936660        1.5282056892778755     
  O   -3.7926039387308563       -7.9783369803063344       -2.7117943107221230     
  O    1.2673960612691317       0.16166301969366259        4.4382056892778756     
  O    5.8973960612691343       -9.0783369803063358        6.8182056892778782     
  O   0.41739606126914452      -0.95833698030633485        1.7282056892778748     
  O    1.6073960612691351       -9.9483369803063368        1.4782056892778748     
  O    6.7273960612691326       -3.0983369803063354       -7.1017943107221235     
  O    3.1473960612691343       -8.1483369803063361        7.1282056892778733     
  O    4.6573960612691323       0.72166301969366486       0.41820568927787605     
  O   -3.0226039387308674       -3.4583369803063349      -0.10179431072212353     
  O    5.0973960612691442        2.9916630196936751       -1.6017943107221200     
  O    2.7073960612691366       -9.4883369803063360       -7.3517943107221235     
  O   -6.8326039387308626       -9.4183369803063357        6.3482056892778722     
  O   -2.0026039387308643       -12.758336980306336        3.9582056892778752     
  O    1.0473960612691329       -10.438336980306335       -1.0917943107221255     
  O    6.6773960612691354       -3.2483369803063340        1.1582056892778745     
  O    7.0473960612691329       -9.0783369803063358        2.4082056892778745     
  O    10.957396061269137       -6.6483369803063361       -3.7417943107221241     
  O   -2.7326039387308683       -1.1283369803063366       -5.7717943107221252     
  O    9.0273960612691369       -2.1783369803063337      -0.94179431072212338     
  O    6.2873960612691349       -9.2283369803063344       -6.7317943107221261     
  O    9.9273960612691354       -2.7483369803063340        8.3682056892778682     
  O    3.0273960612691369       -1.5083369803063320        5.8882056892778785     
  O    8.3073960612691309        1.3116630196936612        8.7382056892778728     
  O    3.4973960612691357       -3.0283369803063351        3.4882056892778763     
  O    8.7673960612691317       -3.9883369803063360        3.2782056892778755     
  O    2.1873960612691334       -3.8183369803063343        9.6782056892778776     
  O  -0.56260393873086656       -4.4783369803063344       -3.8317943107221240     
  O   -3.5126039387308623       -6.8483369803063354        4.9982056892778708     
  O    5.1273960612691312       -11.118336980306335        5.1082056892778738     
  O   -6.9726039387308631       0.66166301969366259        5.7982056892778751     
  O   -3.9426039387308691       -3.9783369803063344       -2.5017943107221257     
  O   -1.9526039387308671       -9.6083369803063370        1.1382056892778749     
  O    4.9073960612691323       -1.4983369803063340       -3.6317943107221247     
  O    5.1073960612691351      -0.52833698030633514        3.9082056892778745     
  O    8.2073960612691437       -8.5883369803063339       -2.7917943107221213     
  O   -4.0726039387308646       0.12166301969366344        5.7782056892778755     
  O   -3.5926039387308677       -7.4683369803063364        8.4682056892778768     
  O    8.2573960612691266       -7.1883369803063353        9.1882056892778756     
  O   -1.8826039387308668       -6.2783369803063351        2.7782056892778755     
  O    5.9873960612691377       -6.3583369803063370        2.9382056892778756     
  O    4.4773960612691326       -9.7283369803063344       -4.7617943107221237     
  O   -4.5426039387308634       -12.848336980306335        4.7982056892778751     
  O   -7.2426039387308663       -1.8783369803063366        5.3082056892778766     
  O  -0.29260393873086343       -8.6383369803063346        3.1282056892778769     
  O    8.6073960612691351       -11.308336980306336       -3.7717943107221252     
  O    2.6173960612691332       -7.3183369803063343        2.1482056892778765     
  O    2.1873960612691334       0.75166301969366600        9.4882056892778657     
  O    10.977396061269140       0.20166301969366174        8.5382056892778770     
  O   -4.1126039387308637       -5.9983369803063340        10.528205689277872     
  O    5.4173960612691374       -6.5983369803063390       -7.0917943107221255     
  O    3.0673960612691360       -1.6483369803063361       0.97820568927787477     
  O   -4.4226039387308660       -6.8783369803063366        1.9782056892778748     
  O   -4.2226039387308631       -9.8883369803063346        2.5482056892778751     
  O   -7.5326039387308725       -1.7183369803063364       -5.5117943107221237     
  O   -6.7326039387308683        3.0316630196936671        1.7582056892778759     
  O   -2.5726039387308646       0.70166301969366174        1.5882056892778742     
  O    2.4073960612691323       -7.0183369803063371        4.8682056892778718     
  O   -7.2126039387308651       -9.5383369803063367        3.6282056892778769     
  O   -5.7226039387308631       -9.7783369803063351        9.7082056892778787     
  O    6.0773960612691340       -5.4783369803063344        9.0882056892778742     
  O   0.53739606126913486       -9.2583369803063356       -4.2617943107221237     
  O    8.9573960612691366       -8.9383369803063388        4.5482056892778751     
  O   -5.0926039387308677       0.66166301969366259        9.9282056892778776     
  O  -0.90260393873086286       -10.338336980306334        5.1782056892778741     
  O    1.6873960612691334        1.8016630196936632        7.1382056892778785     
  O   -2.8826039387308668       -9.9783369803063344       -5.6017943107221200     
  O   -6.0226039387308674       -3.6083369803063370        7.1482056892778765     
  O    5.8573960612691351       -4.3883369803063310        4.8282056892778762     
  O    5.4073960612691252       -6.4283369803063373       -4.4217943107221238     
  O    9.9773960612691326        2.4916630196936680        4.0282056892778755     
  O    4.9073960612691323        2.3316630196936643        3.7682056892778739     
  O   -6.7826039387308654       -2.3983369803063361        2.7082056892778752     
  O  -0.73260393873086826        1.6416630196936666        9.6482056892778765     
  O    6.2673960612691317       0.75166301969366600       -2.7417943107221241     
  O   -6.3126039387308666        2.9616630196936669        10.998205689277878     
  O    5.1873960612691334       -5.7083369803063349      -0.79179431072212125     
  O   0.68739606126913344       -2.2483369803063340        6.7082056892778787     
  O  -0.89260393873087196        1.1816630196936657       -5.9717943107221245     
  O    8.8873960612691434        2.2216630196936649        6.4282056892778776     
  O   -4.9826039387308683       -11.718336980306336      -0.31179431072212438     
  O    4.3273960612691340        1.1416630196936666       -7.2017943107221249     
  O   0.60739606126913515       -4.9583369803063349        6.2082056892778787     
  O    1.5473960612691329       -5.8783369803063366       -4.6017943107221235     
  O    7.4273960612691354        1.0916630196936623       -7.0717943107221259     
  O   -3.8926039387308649       -2.0983369803063354        7.3882056892778785     
  O    8.5273960612691369       -2.0583369803063363        5.3782056892778733     
  O    2.7773960612691369       -3.9983369803063340      -0.55179431072212637     
  O   -1.7126039387308651      -0.10833698030633343       -2.6017943107221235     
  O    9.4773960612691326       -11.128336980306337        6.2982056892778751     
  O   -5.0626039387308666       -1.4983369803063340       -4.6117943107221251     
  O   -6.5626039387308666       -4.8483369803063354        9.7482056892778779     
  O    6.7873960612691349       -6.4183369803063357        6.4682056892778768     
  O    4.2173960612691346       -1.6283369803063366       -6.3217943107221295     
  O   -1.4826039387308683       -6.5583369803063363        6.7982056892778751     
  O    7.3173960612691289        2.6916630196936637        2.0782056892778762     
  O  -0.45260393873086713       -9.3283369803063358        9.5682056892778711     
  O    6.8873960612691363       -2.7783369803063351        8.8182056892778782     
  O   -3.7126039387308651        2.4316630196936657        8.0882056892778742     
  O    9.1273960612691312       -6.1483369803063361        5.0282056892778755     
  O    4.6373960612691363       -11.728336980306334       -3.0217943107221252     
  O   -1.6726039387308660       -7.5283369803063351      -0.99179431072212410     
  O    10.157396061269132       -11.558336980306336        8.9082056892778745     
  O    9.6873960612691334       -5.6383369803063346        7.6582056892778674     
  O   0.97739606126913259       -1.2383369803063360       -7.3517943107221235     
  O   -1.0026039387308643        2.9216630196936677        2.0182056892778775     
  O   0.97739606126913259       -5.4183369803063357        1.0982056892778758     
  O    3.2173960612691346       -5.1383369803063346       -6.6417943107221262     
  O    10.997396061269136       0.71166301969366685       0.99820568927787079     
  O   -5.4026039387308629       -1.8383369803063339        10.928205689277885     
  O   -6.8226039387308646       -2.5783369803063358      -0.98179431072212608     
  O  -0.89260393873087196       -1.0683369803063343        8.7282056892778748     
  O   -3.3326039387308626       -10.738336980306336       -2.3117943107221244     
  O    9.4373960612691334      -0.10833698030633343        3.5282056892778755     
  O   -4.4426039387308691       -9.5083369803063356        5.2882056892778770     
  O   0.50739606126913372       0.88166301969366145      -0.64179431072212623     
  O    8.7396061269132019E-002  -1.6783369803063337       -4.5017943107221257     
  O   -1.4326039387308640       0.69166301969366373        5.3282056892778762     
  O    5.3873960612691363       -10.448336980306337      -0.60179431072212353     
  O   -7.2226039387308631       -4.2083369803063349       -4.5117943107221237     
  O    1.1373960612691363        1.4816630196936629       -4.1417943107221262     
  O    9.9373960612691334       -8.9083369803063341        13.418205689277872     
  O   -1.5526039387308685       -5.3383369803063339        12.338205689277867     
  O   -7.3426039387308677       0.98166301969366287        12.278205689277872     
  O   -2.9726039387308631        2.4516630196936617        14.338205689277874     
  O   -2.7326039387308683       -1.1283369803063366        12.848205689277872     
  O    8.2073960612691437       -8.5883369803063339        15.828205689277876     
  O  -0.89260393873087196        1.1816630196936657        12.648205689277876     
  O    4.2173960612691346       -1.6283369803063366        12.298205689277875     
  O   0.97739606126913259       -1.2383369803063360        11.268205689277874     
  O    3.2173960612691346       -5.1383369803063346        11.978205689277875     
  O   0.88739606126914339        11.621663019693663       -7.9017943107221242     
  O   -4.4426039387308691        6.1516630196936646       -8.1217943107221231     
  O    6.3273960612691340        8.3316630196936643       -9.3917943107221262     
  O    2.1173960612691332        12.541663019693665       -10.411794310722124     
  O    7.8573960612691351        5.8616630196936654       -8.8417943107221255     
  O   0.19739606126913145        6.2816630196936671       -8.6417943107221262     
  O    1.5373960612691349        4.5316630196936671       -12.111794310722125     
  O    5.1273960612691312        7.5016630196936660       -13.511794310722125     
  O    2.5173960612691317        4.6916630196936637       -8.4317943107221254     
  O   -2.5726039387308646        4.1416630196936737       -8.7317943107221261     
  O    3.7673960612691317        7.4416630196936637       -9.3517943107221235     
  O    3.9873960612691377        5.7116630196936669       -11.361794310722125     
  O   -5.7226039387308631        8.8416630196936623       -8.9117943107221258     
  O   0.60739606126913515        13.661663019693663       -12.411794310722124     
  O  -0.89260393873087196        5.6716630196936677       -11.241794310722124     
  O   -1.4826039387308683        12.061663019693668       -11.821794310722124     
  O    2.3973960612691343        3.9816630196936558       -14.591794310722126     
  O   -5.3126039387308666        9.9216630196936677       -6.3817943107221247     
  O   -5.3626039387308708        6.3916630196936666        2.4482056892778736     
  O   -7.4226039387308660        7.3216630196936663       -1.0417943107221248     
  O    3.7373960612691448        10.671663019693668      -0.34179431072212552     
  O    6.7396061269135998E-002   15.081663019693664        2.7182056892778768     
  O   0.88739606126914339        11.621663019693663        10.718205689277870     
  O  -0.76260393873086230        13.761663019693671      -0.86179431072212509     
  O   -3.2326039387308683        7.5616630196936612        7.4782056892778677     
  O    8.4173960612691445        8.1116630196936654      -0.14179431072212623     
  O   -5.2126039387308651        14.551663019693663        1.3482056892778758     
  O   -6.3926039387308649        10.071663019693666       -1.8817943107221247     
  O   -6.4826039387308683        11.011663019693664        8.4582056892778787     
  O   0.47739606126913259        3.6816630196936657       -2.4917943107221241     
  O   -5.6426039387308649        13.401663019693665        5.1282056892778769     
  O   -4.4426039387308691        6.1516630196936646        10.498205689277878     
  O    5.1973960612691315        7.0916630196936623        1.9282056892778741     
  O   0.45739606126913657        9.6916630196936637        7.1382056892778785     
  O    6.3273960612691340        8.3316630196936643        9.2282056892778677     
  O    2.1173960612691332        12.541663019693665        8.2082056892778716     
  O    2.2973960612691400        7.7416630196936680        4.9082056892778745     
  O    2.7973960612691329        10.651663019693665       -3.2217943107221245     
  O   -6.8526039387308728        11.751663019693666       0.37820568927787690     
  O    1.0373960612691349        7.1216630196936634       -5.5617943107221244     
  O   -2.1126039387308637        5.6016630196936674        1.3382056892778706     
  O    6.9673960612691346        10.991663019693675      -0.23179431072212608     
  O   -5.5926039387308677        6.4916630196936680        7.4682056892778768     
  O    6.3873960612691363        4.7116630196936669       -3.2517943107221257     
  O   -3.7926039387308563        10.641663019693667       -2.7117943107221230     
  O   -1.4726039387308631        4.8616630196936654       -6.3417943107221255     
  O   0.19739606126913145        6.2816630196936671        9.9782056892778748     
  O    1.6073960612691351        8.6716630196936677        1.4782056892778748     
  O   -2.2226039387308631        4.2816630196936671       -2.3917943107221262     
  O   -4.6426039387308649        3.9916630196936680       -5.8017943107221264     
  O    1.7373960612691377        6.0016630196936660       -2.7117943107221230     
  O    3.1473960612691343        10.471663019693665        7.1282056892778733     
  O    4.6573960612691323        19.341663019693662       0.41820568927787605     
  O   -3.0226039387308674        15.161663019693663      -0.10179431072212353     
  O    2.7073960612691366        9.1316630196936543       -7.3517943107221235     
  O   -6.8326039387308626        9.2016630196936617        6.3482056892778722     
  O   -2.0026039387308643        5.8616630196936654        3.9582056892778752     
  O    1.0473960612691329        8.1816630196936657       -1.0917943107221255     
  O    2.5573960612691238        4.0316630196936671        1.8205689277877468E-002
  O    7.0473960612691329        9.5416630196936651        2.4082056892778745     
  O    6.2873960612691349        9.3916630196936666       -6.7317943107221261     
  O   -2.3426039387308677        6.2016630196936617       -4.2317943107221261     
  O    1.5373960612691349        4.5316630196936671        6.5082056892778759     
  O  -0.56260393873086656        14.141663019693667       -3.8317943107221240     
  O   -3.5126039387308623        11.771663019693662        4.9982056892778708     
  O    5.1273960612691312        7.5016630196936660        5.1082056892778738     
  O   -1.9526039387308671        9.0116630196936640        1.1382056892778749     
  O    8.2073960612691437        10.031663019693667       -2.7917943107221213     
  O   -3.5926039387308677        11.151663019693665        8.4682056892778768     
  O    2.5173960612691317        4.6916630196936637        10.188205689277876     
  O   -2.5726039387308646        4.1416630196936737        9.8882056892778785     
  O   -1.8826039387308668        12.341663019693662        2.7782056892778755     
  O    4.4773960612691326        8.8916630196936666       -4.7617943107221237     
  O   -4.5426039387308634        5.7716630196936620        4.7982056892778751     
  O  -0.29260393873086343        9.9816630196936629        3.1282056892778769     
  O   -4.5426039387308634        4.2716630196936620       -1.3317943107221240     
  O    8.6073960612691351        7.3116630196936612       -3.7717943107221252     
  O    2.6173960612691332        11.301663019693663        2.1482056892778765     
  O    7.7873960612691278        6.3816630196936615       -6.2617943107221237     
  O    3.0673960612691360        16.971663019693665       0.97820568927787477     
  O   -4.4226039387308660        11.741663019693668        1.9782056892778748     
  O   -4.2226039387308631        8.7316630196936629        2.5482056892778751     
  O    3.7673960612691317        7.4416630196936637        9.2682056892778739     
  O    3.9873960612691377        5.7116630196936669        7.2582056892778759     
  O   -7.2126039387308651        9.0816630196936714        3.6282056892778769     
  O   -5.7226039387308631        8.8416630196936623        9.7082056892778787     
  O   0.53739606126913486        9.3616630196936654       -4.2617943107221237     
  O  -0.90260393873086286        8.2816630196936671        5.1782056892778741     
  O   -2.8826039387308668        8.6416630196936666       -5.6017943107221200     
  O    9.6473960612691343        4.9916630196936680       -2.2817943107221268     
  O    5.1873960612691334        12.911663019693663      -0.79179431072212125     
  O    10.797396061269133        5.3916630196936666        2.1182056892778753     
  O   -4.9826039387308683        6.9016630196936646      -0.31179431072212438     
  O    1.5473960612691329        12.741663019693661       -4.6017943107221235     
  O    2.7773960612691369        14.621663019693663      -0.55179431072212637     
  O    2.5273960612691369        6.0016630196936660        2.1982056892778736     
  O  -0.89260393873087196        5.6716630196936677        7.3782056892778733     
  O   -6.8626039387308637        7.0916630196936623       -7.1817943107221254     
  O   -6.8926039387308649        5.3016630196936632       -4.3317943107221240     
  O   -1.4826039387308683        12.061663019693668        6.7982056892778751     
  O  -0.45260393873086713        9.2916630196936723        9.5682056892778711     
  O    4.6373960612691363        6.8916630196936666       -3.0217943107221252     
  O   -1.6726039387308660        11.091663019693662      -0.99179431072212410     
  O   0.97739606126913259        13.201663019693662        1.0982056892778758     
  O    10.627396061269131        5.5616630196936612        4.7582056892778759     
  O   -3.3326039387308626        7.8816630196936615       -2.3117943107221244     
  O   -4.4426039387308691        9.1116630196936654        5.2882056892778770     
  O    6.6273960612691312        5.7816630196936671        3.6082056892778738     
  O    2.3973960612691343        3.9816630196936558        4.0282056892778755     
  O    5.9073960612691323        4.1616630196936626       -5.8317943107221240     
  O    5.3873960612691363        8.1716630196936677      -0.60179431072212353     
  O    8.3173960612691360        5.8516630196936674        1.3082056892778766     
  O   0.47739606126913259        3.6816630196936657        16.128205689277866     
  O    1.0373960612691349        7.1216630196936634        13.058205689277873     
  O   -1.4726039387308631        4.8616630196936654        12.278205689277872     
  O   -2.2226039387308631        4.2816630196936671        16.228205689277875     
  O   -4.6426039387308649        3.9916630196936680        12.818205689277878     
  O    2.7073960612691366        9.1316630196936543        11.268205689277874     
  O   -2.3426039387308677        6.2016630196936617        14.388205689277878     
  O   -2.8826039387308668        8.6416630196936666        13.018205689277881     
  O   -6.8626039387308637        7.0916630196936623        11.438205689277876     
  O   -3.3326039387308626        7.8816630196936615        16.308205689277873     
  O    11.197396061269131       -11.298336980306335       -1.0417943107221248     
  O    13.317396061269136        2.1516630196936646       -2.6817943107221254     
  O    13.307396061269131      -0.63833698030633457       -2.1317943107221247     
  O    13.407396061269125       -4.0683369803063343        1.3482056892778758     
  O    12.227396061269133       -8.5483369803063347       -1.8817943107221247     
  O    11.277396061269137       0.98166301969366287       -6.3417943107221255     
  O    14.177396061269135       -12.468336980306340        10.498205689277878     
  O    11.767396061269132       -6.8683369803063350       0.37820568927787690     
  O    14.397396061269134       -9.8883369803063346        2.5482056892778751     
  O    11.087396061269132       -1.7183369803063364       -5.5117943107221237     
  O    11.887396061269136        3.0316630196936671        1.7582056892778759     
  O    11.407396061269132       -9.5383369803063367        3.6282056892778769     
  O    13.527396061269137       0.66166301969366259        9.9282056892778776     
  O    11.837396061269132       -2.3983369803063361        2.7082056892778752     
  O    13.557396061269131       -1.4983369803063340       -4.6117943107221251     
  O    13.217396061269135       -1.8383369803063339        10.928205689277885     
  O    11.797396061269133       -2.5783369803063358      -0.98179431072212608     
  O    14.177396061269135       -9.5083369803063356        5.2882056892778770     
  O    11.397396061269134       -4.2083369803063349       -4.5117943107221237     
  O    11.757396061269134       -11.528336980306335        11.438205689277876     
  O    11.727396061269133        5.3016630196936632       -4.3317943107221240     
         513
 t=11 ps
  O   -9.0348343079922557       -2.9859844054580833       -9.6463937621832567     
  O   -10.654834307992253        1.0740155945419119       -9.2763937621832575     
  O   -7.9848343079922515       -3.5984405458087565E-002  -9.4763937621832568     
  O   -11.024834307992251      -0.10598440545808785       0.12360623781674107     
  O   -9.0248343079922577       -9.1459844054580834       -4.5963937621832578     
  O   -8.1548343079922532        2.4540155945419144       -3.3163937621832567     
  O   -9.6848343079922543       -5.9959844054580849      -0.78639376218325907     
  O   -10.164834307992251       -4.1359844054580854       -2.5863937621832562     
  O   -11.324834307992255       -5.2259844054580853       -5.0063937621832579     
  O   -11.914834307992251       -1.0459844054580856        2.6236062378167446     
  O   -9.9048343079922532        1.9240155945419133       -1.1863937621832576     
  O   -10.814834307992250        1.4040155945419173       -3.8363937621832562     
  O   -12.954834307992250       -3.7759844054580860       -1.4563937621832572     
  O   -8.6248343079922520       -4.5559844054580836        1.8236062378167439     
  O   -11.994834307992249       -7.8659844054580859       0.37360623781674107     
  O   -10.254834307992255       -1.4459844054580842       -6.0963937621832578     
  O   -12.284834307992256       -3.4859844054580833        1.7636062378167416     
  O   -11.914834307992251       -9.3159844054580851        3.0136062378167416     
  O   -8.0048343079922475       -6.8859844054580854       -3.1363937621832569
[truncated: 14,848,900 more chars]
