# Supplementary material for: Effect of Organic Ions on The Formation and Collapse of Nanometric Bubbles in Ionic Liquid/Water Solutions: A Molecular Dynamics Study
Source: J Phys Chem B. 2023 Feb 14;127(7):1628–44. doi: 10.1021/acs.jpcb.2c07950 (PMC9969518; doi:10.1021/acs.jpcb.2c07950)
Supplement: Supplementary file 3 — jp2c07950_si_003.xyz [file jp2c07950_si_003.xyz]

          24
  t =  0  ps;  V = 24  V0
 O     1.0199999999999960       -5.6083333333333343       0.97499999999999432     
 O    0.45999999999999375       -3.0483333333333249        1.8349999999999937     
 O    -2.6700000000000017      -0.73833333333332263       -3.5250000000000057     
 O    -1.5400000000000063       0.50166666666667226        3.7749999999999915     
 O    -1.0000000000005116E-002  -1.9683333333333337        4.3250000000000028     
 O    -1.9699999999999989        1.7116666666666802        1.3649999999999949     
 O    -4.7199999999999989        2.6416666666666728        1.6749999999999972     
 O    -6.3299999999999983       -3.2983333333333249        1.0549999999999926     
 O    -2.7400000000000233      -0.32833333333332604      -0.34499999999999886     
 O    -5.2499999999999858        3.4716666666666782       -3.3050000000000068     
 O    -3.8800000000000097       -2.1183333333333252        1.8049999999999926     
 O    -5.4600000000000222        3.7716666666666825      -0.58500000000000796     
 O     1.0899999999999892        1.8516666666666666      -0.90500000000000114     
 O     2.9299999999999926       -2.4383333333333184       -3.3350000000000080     
 O    -5.3400000000000034       -1.8283333333333260       -3.2550000000000097     
 O     1.6099999999999994      -0.33833333333332405       0.84499999999999886     
 O     2.7600000000000051       -2.2683333333333238      -0.69500000000000739     
 O    -1.2400000000000091       -2.0483333333333249       -1.8449999999999989     
 O     5.1099999999999994        5.5716666666666796      -0.32500000000000284     
 O     5.1600000000000108       -1.3383333333333312        2.0150000000000006     
 O     3.9200000000000017        1.3716666666666768       0.89499999999999602     
 O     7.2399999999999949        3.9416666666666771      -0.45499999999999829     
 O     3.5400000000000063        1.2516666666666723       -1.8250000000000028     
 O     6.3099999999999881        1.2816666666666734      -0.16500000000000625     
          29
  t =  2  ps;  V = 29  V0
 O    -7.4217241379310366       -3.2813793103448177       -2.1134482758620692     
 O    -1.7517241379310207       -3.2213793103448012      -0.34344827586207316     
 O    -3.8217241379310281       -5.4113793103448131       0.49655172413793025     
 O    -6.7417241379310298       -4.5213793103448126       0.65655172413792684     
 O     2.8782758620689606       -3.9413793103448143       -2.5634482758620720     
 O    -2.5117241379310542       -3.3813793103448120        4.4865517241379393     
 O    -1.6817241379310275       -5.0213793103448126        2.4265517241379371     
 O    -5.0317241379310360       -7.4013793103448222        2.2765517241379314     
 O     2.3182758620689583       -1.3813793103448262       -1.7034482758620868     
 O    0.31827586206897251        2.1686206896551852       0.23655172413793935     
 O     3.5682758620689725        3.3286206896551818        1.8065517241379325     
 O   -0.11172413793103431        3.3786206896551931       -2.1734482758620857     
 O    -2.8617241379310343        4.3086206896551715       -1.8634482758620692     
 O    -4.4717241379310195       -1.6313793103447978       -2.4834482758620737     
 O     2.2482758620689651        5.2686206896551937       0.19655172413791888     
 O    -3.4917241379310298       -1.4713793103448154        1.1965517241379189     
 O    -2.2417241379310440        1.2786206896551846       0.27655172413793139     
 O    -2.0217241379310451      -0.45137931034481937       -1.7334482758620595     
 O     2.9482758620689822        3.5186206896551937       -4.4434482758620675     
 O     3.4682758620689640        1.3286206896551818       -2.6934482758620675     
 O    0.77827586206898047        6.0386206896551755       -2.5234482758620658     
 O     4.1482758620689708       0.89862068965517494       -8.3448275862082255E-002
 O     3.6782758620689719        6.8186206896551909       -1.3334482758620680     
 O     4.6182758620689697      -0.60137931034481085       -4.2334482758620879     
 O    0.37827586206896058       -1.4513793103448052        6.3765517241379257     
 O    0.27827586206896626        3.2286206896551874        2.8965517241379359     
 O   -0.10172413793104340       -2.0013793103448165        3.7965517241379416     
 O     6.8882758620689657        2.6786206896552045       0.71655172413792911     
 O     5.7482758620689651       0.92862068965517608        2.4465517241379189     
          47
  t =  4  ps;  V = 47  V0
 O    0.59914893617022358       -3.1651063829787205       -3.1244680851063720     
 O    -2.7308510638297889       -4.8051063829787353       0.38553191489361893     
 O    -2.1308510638297662      -0.29510638297871594      -0.35446808510639016     
 O    -1.7308510638297747       -2.7151063829787176       -1.4544680851063845     
 O     3.5391489361702213       -5.9851063829787137      -0.63446808510639130     
 O     1.9191489361702168       -1.9251063829787256      -0.26446808510637254     
 O    -1.2808510638297861       -3.7651063829787290       -5.0944680851063850     
 O    -4.2008510638297736       -2.4851063829787279       0.48553191489361325     
 O    -4.7008510638297736       -1.4351063829787307       -1.8644680851063669     
 O     3.5891489361702043      -0.74510638297873300       -4.9744680851063805     
 O    -7.1208510638297753       -1.5951063829787273       0.64553191489360984     
 O     2.4991489361702151       -1.0151063829787290       -2.5744680851063890     
 O    0.49914893617021505       -6.0151063829787290      -0.18446808510637425     
 O    -3.9208510638297582       -3.6551063829787296        6.8755319148936280     
 O    -2.8908510638297997      -0.45510638297872674        4.4755319148936223     
 O     2.3191489361702367       -4.4451063829787358        2.9155319148936201     
 O    0.33914893617021846       -6.3351063829787222        2.5155319148936144     
 O    -1.4808510638297747       -4.7351063829787279        5.9855319148936132     
 O    -2.0608510638297730       -2.0951063829787273        2.4155319148936201     
 O     1.0391489361702213       -2.1451063829787245        2.5455319148936155     
 O    -2.1708510638297724       -4.8651063829787233        3.2955319148936155     
 O    -5.2508510638297849       -1.7551063829787097        5.4755319148936223     
 O     1.9391489361702128        1.5448936170212590       -1.7144680851064038     
 O    -5.9308510638297776        6.4548936170212698       -1.8644680851063669     
 O    -6.0851063829773011E-002   5.0948936170212704       0.22553191489362234     
 O    -4.2708510638297668        9.3048936170212784      -0.79446808510638789     
 O     3.1891489361702270        6.2548936170212670        1.7955319148936155     
 O     1.4691489361702139        2.6248936170212716       0.77553191489360529     
 O   -0.49085106382977983        6.3048936170212784       -2.1844680851064027     
 O    -3.2408510638297798        7.2348936170212568       -1.8744680851063862     
 O    -4.8508510638297651        1.2948936170212875       -2.4944680851063907     
 O     1.8691489361702196        8.1948936170212789       0.18553191489360188     
 O    -3.8708510638297753        1.4548936170212698        1.1855319148936019     
 O    -2.6208510638297895        4.2048936170212698       0.26553191489361438     
 O    -2.4008510638297906        2.4748936170212659       -1.7444680851063765     
 O    -7.2908510638297912        5.0448936170212733       -3.8244680851063890     
 O     3.0891489361702185        4.2548936170212670       -2.7044680851063845     
 O     3.7691489361702253        3.8248936170212602       -9.4468085106399258E-002
 O    -3.9908510638297798       0.74489361702129031       -4.9744680851063805     
 O     3.5491489361702264        6.4748936170212801        4.4155319148936201     
 O     5.9191489361702168       -5.1063829787239001E-003 -0.80446808510637879     
 O     7.1091489361702003      -0.36510638297872333       -4.1044680851064044     
 O     5.2591489361702202       -2.5751063829787171       -3.2044680851063987     
 O     7.1391489361702014       -2.5751063829787171       0.92553191489361097     
 O     8.5191489361702253      -0.80510638297872106      -0.91446808510639244     
 O     6.8291489361702133       -5.0751063829787171        1.9255319148936110     
 O     4.6991489361702179       -4.9551063829787267        4.1055319148936178     
          40
  t =  6  ps;  V = 40  V0
 O    -2.4422499999999872       0.99700000000002831       -2.6710000000000491     
 O    -2.0422499999999957       -1.4229999999999734       -3.7710000000000434     
 O     1.6077499999999958      -0.63299999999998136       -2.5810000000000315     
 O    -4.5122499999999945       -1.1929999999999836       -1.8310000000000457     
 O     4.2777499999999975       -1.7429999999999808       -2.7810000000000485     
 O    -5.0122499999999945      -0.14299999999998647       -4.1810000000000258     
 O    -7.4322499999999962      -0.30299999999998306       -1.6710000000000491     
 O     2.1877499999999941       0.27700000000001523       -4.8910000000000480     
 O    -8.1822500000000105       -3.2729999999999819        7.0489999999999498     
 O    -4.2322499999999792       -2.3629999999999853        4.5589999999999691     
 O    -3.2022500000000207       0.83700000000001751        2.1589999999999634     
 O     2.0077500000000157       -3.1529999999999916       0.59899999999996112     
 O     2.7749999999997499E-002  -5.0429999999999779       0.19899999999995543     
 O    -1.7922499999999957       -3.4429999999999836        3.6689999999999543     
 O    -2.3722499999999940      -0.80299999999998306        9.8999999999961119E-002
 O    0.72775000000000034      -0.85299999999998022       0.22899999999995657     
 O    -8.4122500000000002       -2.0529999999999973        4.6989999999999554     
 O    -2.4822499999999934       -3.5729999999999791       0.97899999999995657     
 O    -5.7222500000000025       -3.1829999999999927       -5.1000000000044565E-002
 O    -6.1922500000000014       -1.0629999999999740        6.6589999999999634     
 O     1.6277499999999918        2.8370000000000033       -4.0310000000000628     
 O   -0.37224999999999397        6.3870000000000147       -2.0910000000000366     
 O    -4.4022499999999951        5.7970000000000113       -6.4110000000000440     
 O    -1.5722499999999968        5.5570000000000022       -6.2110000000000269     
 O    -4.1822499999999962        2.7470000000000141       -1.1310000000000571     
 O    -2.9322500000000105        5.4970000000000141       -2.0510000000000446     
 O    -2.7122500000000116        3.7670000000000101       -4.0610000000000355     
 O   -0.31225000000000591        2.7670000000000243        4.0489999999999498     
 O    -2.0622500000000059        4.9470000000000169        4.2789999999999679     
 O   -0.79225000000000989        2.2170000000000130        1.4689999999999657     
 O     4.9477499999999992       -1.2829999999999728       -5.5210000000000576     
 O     5.6077499999999958        1.0170000000000385      -0.32100000000005480     
 O     4.5777499999999947      -0.96299999999997965       0.95899999999994634     
 O     9.1877499999999799       -3.0729999999999933        1.5289999999999679     
 O     4.3877499999999969       -3.6629999999999825        1.7889999999999588     
 O     11.027749999999983      -0.76299999999999102        1.3289999999999509     
 O     6.8577499999999958       -3.4429999999999836        2.6889999999999645     
 O     12.007750000000001       -3.6229999999999905        2.7989999999999498     
 O     7.2777499999999975        2.0469999999999970        1.4989999999999668     
 O     5.0277499999999975        3.3570000000000277        2.9689999999999657     
          52
  t =  8  ps;  V = 52  V0
 O    -7.5746153846153561       -5.6903846153846160       -1.7501923076923447     
 O    0.16538461538465299       -2.2503846153846041       -6.3901923076923310     
 O    -3.1646153846153595       -3.8903846153846189       -2.8801923076923401     
 O    -2.5646153846153368       0.61961538461540044       -3.6201923076923492     
 O    -2.1646153846153453       -1.8003846153846013       -4.7201923076923435     
 O    -5.5546153846153601       -2.1603846153846149       -7.8301923076923430     
 O    -4.6346153846153442       -6.1403846153846047       -2.5901923076923481     
 O    -4.6346153846153442       -1.5703846153846115       -2.7801923076923458     
 O    -5.1346153846153442      -0.52038461538461434       -5.1301923076923259     
 O    -6.1346153846153584       -4.5703846153846257       -5.5601923076923612     
 O    -7.7146153846153567       -3.3903846153846047       -3.5401923076923509     
 O     1.1153846153846700       -2.1903846153846160        5.8698076923076599     
 O     3.9853846153846462       0.36961538461540044        2.4298076923076621     
 O    0.22538461538465526       -3.1303846153846138        8.3698076923076599     
 O     2.2353846153846462      -0.16038461538461490        4.5598076923076576     
 O     1.3253846153846496      -0.68038461538461092        1.9098076923076519     
 O   -0.81461538461535099       -5.8603846153846035        4.2898076923076474     
 O    -3.3246153846153703       0.45961538461538964        1.2098076923076633     
 O     1.8853846153846661       -3.5303846153846195      -0.35019230769233900     
 O     2.2053846153846450       -4.5003846153845899        5.4098076923076519     
 O    -1.9146153846153453       -3.8203846153846115        2.7198076923076542     
 O   -0.55461538461536009       -1.5703846153846115        3.6098076923076690     
 O    -2.4946153846153436       -1.1803846153846109      -0.85019230769233900     
 O    0.60538461538465071       -1.2303846153846081      -0.72019230769234355     
 O    -2.6046153846153430       -3.9503846153846069        2.9807692307656453E-002
 O    -5.6846153846153555      -0.84038461538459330        2.2098076923076633     
 O     1.5053846153846422        2.4596153846153754       -4.9801923076923629     
 O   -0.49461538461534360        6.0096153846153868       -3.0401923076923367     
 O     1.0353846153846433        3.5396153846153879       -2.4901923076923538     
 O    -6.6246153846153675        3.9596153846153896       -2.2901923076923367     
 O   -0.92461538461535042        7.2196153846153948       -5.4501923076923617     
 O    -1.6946153846153464        5.1796153846153743       -7.1601923076923271     
 O    -4.3046153846153459        2.3696153846153862       -2.0801923076923572     
 O    -3.0546153846153601        5.1196153846153862       -3.0001923076923447     
 O    -2.8346153846153612        3.3896153846153823       -5.0101923076923356     
 O   -0.43461538461535554        2.3896153846153965        3.0998076923076496     
 O    -8.2946153846153550        2.5396153846154021        9.8076923076462208E-003
 O    0.96538461538465015        4.0596153846153697        8.9807692307658726E-002
 O     3.9753846153846411        3.0696153846153891        8.4698076923076542     
 O     3.8053846153846536        3.2396153846153908        11.109807692307669     
 O   -0.91461538461535952        1.8396153846153851       0.51980769230766555     
 O     5.4853846153846462       0.90961538461539249       -4.0701923076923379     
 O     6.7053846153846308       -1.6603846153846007       -2.3401923076923481     
 O     5.4853846153846462       0.63961538461541068       -1.2701923076923549     
 O     8.0853846153846547       0.10961538461539533       -4.1801923076923515     
 O     6.4953846153846513      -0.17038461538460581        3.6698076923076428     
 O     4.4553846153846450       -1.3403846153846075        9.8076923076462208E-003
 O     7.6953846153846541       0.70961538461538964        7.3698076923076599     
 O     5.0653846153846445       0.70961538461538964        8.1098076923076690     
 O     9.5753846153846496        1.9596153846153896        3.9598076923076633     
 O     7.2553846153846564        1.9496153846153845        5.0198076923076655     
 O     4.9053846153846479        2.9796153846153999        2.0198076923076655     
          41
  t = 10  ps;  V = 41  V0
 O    -3.3434146341463133       -2.6190243902439079        2.1746341463414467     
 O    -6.3434146341463133       -5.3990243902439090       -2.0353658536585613     
 O    0.70658536585366960       -4.2490243902439104        2.2646341463414501     
 O    -5.4134146341463065       -4.8090243902439056        3.0146341463414501     
 O    -5.9234146341463259       -3.7590243902439084       0.66463414634145579     
 O     2.3765853658536855       -3.0690243902439036       -2.4453658536585579     
 O     1.2865853658536821       -3.3390243902439067       -4.5365853658552169E-002
 O    -3.2734146341463202       -4.4190243902439050        4.9446341463414569     
 O    0.72658536585367983      -0.77902439024390446       0.81463414634146147     
 O    -7.1534146341463156        4.1309756097560921       0.66463414634145579     
 O    -1.2734146341463202        2.7709756097560927        2.7546341463414592     
 O    -5.3034146341463213        2.1809756097560964       -1.5653658536585624     
 O    0.25658536585368097       0.30097560975609383        3.3046341463414421     
 O    -1.7034146341463270        3.9809756097560935       0.34463414634146261     
 O    -4.4534146341463270        4.9109756097560933       0.65463414634146488     
 O    -6.0734146341463031       -1.0290243902439045        3.4634146341460337E-002
 O    -2.4734146341463088        1.9409756097560944       -1.3653658536585453     
 O    -5.0834146341463224      -0.86902439024390787        3.7146341463414387     
 O    -3.8334146341463224        1.8809756097560921        2.7946341463414512     
 O    -3.6134146341463236       0.15097560975609525       0.78463414634146034     
 O     1.3565853658536753        4.1209756097560941       -1.9253658536585476     
 O     3.1965853658536787      -0.16902439024390503       -4.3553658536585544     
 O     1.8765853658536855        1.9309756097560964      -0.17536585365854762     
 O    -8.5034146341463099       0.11097560975609611       0.90463414634146488     
 O     2.5565853658536923        1.5009756097560896        2.4346341463414376     
 O     3.0265853658536912        9.7560975608956824E-004  -1.7153658536585397     
 O   -0.97341463414630880       0.22097560975609554       -2.8653658536585453     
 O    -5.2034146341463270       -1.5790243902439087       -2.4453658536585579     
 O    0.71658536585368893       0.29097560975609582       -5.1753658536585476     
 O     6.9165853658536776       -2.5290243902439045       -5.4653658536585397     
 O     5.8965853658536957       -2.6890243902439082       -1.5753658536585533     
 O     4.0465853658536730       -4.8990243902439090      -0.67536585365854762     
 O     4.2865853658536821       -2.5290243902439045       -4.7253658536585590     
 O     5.6565853658536867       0.83097560975609497       -4.0253658536585419     
 O     5.4265853658536969       0.93097560975609639       0.99463414634143987     
 O     4.1865853658536878        3.6409756097560901      -0.12536585365853625     
 O     6.4765853658536798       0.21097560975609042       -1.6753658536585476     
 O     3.8065853658536923        3.5209756097560927       -2.8453658536585351     
 O     5.2965853658536730        3.2809756097560907        3.2346341463414490     
 O     5.7065853658536696        4.3609756097560961        5.7646341463414501     
 O     4.1565853658536867        1.5309756097560907        4.9646341463414387     
          46
  t = 12  ps;  V = 46  V0
 O    -2.4147826086956741       -5.8389130434782572      -0.13586956521737648     
 O    -5.1447826086956638       -2.9689130434782598        2.6341304347826053     
 O    -4.7447826086956582       -5.3889130434782615        1.5341304347826110     
 O    -1.0947826086956809       -4.5989130434782624        2.7241304347826087     
 O    0.57521739130433502       -3.4189130434782555       -1.9858695652173992     
 O   -0.51478260869566839       -3.6889130434782587       0.41413043478260647     
 O    -1.9747826086956763       -4.8189130434782612        5.5341304347826110     
 O   -0.98478260869566725        2.2010869565217419       -6.1658695652173776     
 O    -1.0747826086956707       -1.1289130434782564        1.2741304347826201     
 O    -4.2047826086956661        1.1810869565217388       -4.0858695652173935     
 O    -3.0747826086956707        2.4210869565217408        3.2141304347826178     
 O    0.17521739130432934        3.5810869565217445        4.7841304347826110     
 O    -2.4347826086956559        5.0810869565217445       -6.2558695652173810     
 O    -1.5447826086956695       -4.8913043478258089E-002   3.7641304347826008     
 O    -2.3547826086956718        3.6310869565217416       -3.6058695652174038     
 O    -4.2747826086956593        1.5910869565217425      -0.90586956521738671     
 O    -1.1947826086956752        4.1210869565217436       -8.8158695652173833     
 O    -1.1447826086956638        5.5210869565217422        3.1741304347825974     
 O   -0.79478260869566952        1.4010869565217376       -9.7958695652174015     
 O    -1.6147826086956627       0.47108695652173793       -12.285869565217382     
 O    -5.6347826086956729        1.5310869565217402        3.2541304347826099     
 O    -5.4147826086956741      -0.19891304347825667        1.2441304347826190     
 O   -0.44478260869567521        3.7710869565217422       -1.4658695652173890     
 O     7.5217391304335024E-002   1.5810869565217445       0.28413043478261102     
 O    0.75521739130434185        1.1510869565217376        2.8941304347825962     
 O     1.2252173913043407      -0.34891304347826235       -1.2558695652173810     
 O    -2.7747826086956593      -0.12891304347825638       -2.4058695652173867     
 O    -3.4947826086956582       -1.7489130434782609       -11.855869565217404     
 O    -1.0847826086956616       -5.8913043478256100E-002  -4.7158695652173890     
 O    0.53521739130434298        3.8010869565217433        7.4041304347826156     
 O    -1.6147826086956627       0.47108695652173793        6.3441304347826133     
 O     2.9052173913043191       -2.6789130434782606        2.1841304347826167     
 O     4.0952173913043453       -3.0389130434782601       -1.1158695652173947     
 O     2.2452173913043225       -5.2489130434782609      -0.21586956521738898     
 O     2.9052173913043191       -2.9489130434782567        4.9841304347825997     
 O     3.8552173913043362       0.48108695652174305       -3.5658695652173833     
 O     4.7752173913043237       0.24108695652174106        4.4841304347825997     
 O     3.6252173913043464       0.58108695652174447        1.4541304347825985     
 O     6.6452173913043282       -1.7689130434782570        3.8741304347826144     
 O     4.6752173913043293      -0.13891304347826150       -1.2158695652173890     
 O     4.9952173913043225        2.8210869565217394       -3.4658695652173890     
 O     3.4952173913043225        2.9310869565217388        3.6941304347826076     
 O     4.2352173913043316       0.99108695652174106       -6.3358695652173935     
 O     4.5752173913043350       -1.9189130434782555        6.8041304347826213     
 O     2.3552173913043362        1.1810869565217388        5.4241304347825974     
 O     2.3252173913043350      -0.60891304347826036        8.2741304347826201     
          46
  t = 14  ps;  V = 46  V0
 O   -0.21326086956523227       -3.5467391304347871       -1.4219565217391334     
 O    -2.9432608695652220      -0.67673913043478962        1.3480434782608484     
 O    -2.5432608695652164       -3.0967391304347913       0.24804347826085404     
 O    -4.1732608695652118       -5.1267391304347854       -1.4119565217391425     
 O     1.1067391304347609       -2.3067391304347922        1.4380434782608518     
 O    -3.7032608695652129       -6.6467391304347849       -3.8119565217391482     
 O     3.7767391304347768       -3.4167391304347916        1.2380434782608631     
 O    -5.5232608695652345       -1.8167391304347902      -0.16195652173914254     
 O     2.7767391304347768       -1.1267391304347854       -3.2719565217391562     
 O    -2.2932608695652164       -1.2867391304347890       -3.5319565217391471     
 O    -6.5232608695652345       -5.8667391304347873      -0.59195652173914937     
 O     1.6867391304347734       -1.3967391304347885      -0.87195652173915050     
 O    -6.6032608695652186       -8.5767391304347846       -1.0919565217391494     
 O    0.11673913043478024      -0.92673913043478962       -5.2219565217391448     
 O    -8.1032608695652186       -4.6867391304347876        1.4280434782608609     
 O     2.2367391304347848       -3.7267391304347868       -3.7719565217391562     
 O     1.5067391304347666       -4.8267391304347882        4.6180434782608586     
 O    -2.8732608695652289       -2.4767391304347868        4.1180434782608586     
 O    0.22673913043476546       -2.5267391304347910        4.2480434782608540     
 O     1.1267391304347711        1.1632608695652138       -1.1956521739136861E-002
 O    -2.0032608695652243        3.4732608695652090       -5.3719565217391505     
 O   -0.87326086956522886        4.7132608695652110        1.9280434782608609     
 O     2.3767391304347711        5.8732608695652146        3.4980434782608540     
 O    0.65673913043477228        2.2432608695652121        2.4780434782608438     
 O   -0.15326086956523000        5.9232608695652118       -4.8919565217391607     
 O    -5.6732608695652118       0.91326086956521380      -0.79195652173913800     
 O    -2.0732608695652175        3.8832608695652127       -2.1919565217391437     
 O    -4.6832608695652311        1.0732608695652104        2.8880434782608404     
 O    -3.4332608695652311        3.8232608695652104        1.9680434782608529     
 O    -3.2132608695652323        2.0932608695652135       -4.1956521739137997E-002
 O     1.7567391304347666        6.0632608695652124       -2.7519565217391460     
 O     3.5967391304347700        1.7732608695652132       -5.1819565217391528     
 O     2.2767391304347768        3.8732608695652146       -1.0019565217391460     
 O     2.9567391304347836        3.4432608695652078        1.6080434782608393     
 O     3.4267391304347825        1.9432608695652078       -2.5419565217391380     
 O   -0.57326086956521749        2.1632608695652138       -3.6919565217391437     
 O    -4.8032608695652357       0.36326086956520953       -3.2719565217391562     
 O     2.7367391304347848        6.0932608695652135        6.1180434782608586     
 O     1.0067391304347666        6.4132608695652138        8.5280434782608552     
 O     6.2967391304347871      -0.74673913043478990       -2.4019565217391516     
 O     4.4467391304347643       -2.9567391304347908       -1.5019565217391460     
 O     4.6867391304347734      -0.58673913043478620       -5.5519565217391573     
 O     3.8867391304347620       -5.3367391304347898        5.8080434782608563     
 O     6.9767391304347655        2.5332608695652112        3.1980434782608427     
 O     6.7767391304347768       0.37326086956521465        5.5180434782608643     
 O     4.5567391304347780        3.4732608695652090        4.1380434782608404     
          45
  t = 16  ps;  V = 45  V0
 O    -1.5484444444444705       -4.3259999999999934       -1.9473333333332903     
 O    -4.2784444444444603       -1.4559999999999960       0.82266666666669153     
 O   -0.22844444444447731       -3.0859999999999985       0.91266666666669494     
 O    -6.3484444444444534       -3.6459999999999937        1.6626666666666949     
 O     2.4415555555555386       -4.1959999999999980       0.71266666666670631     
 O    -6.8584444444444728       -2.5959999999999965      -0.68733333333329938     
 O     1.4415555555555386       -1.9059999999999917       -3.7973333333333130     
 O    0.35155555555553519       -2.1759999999999948       -1.3973333333333073     
 O    0.17155555555552837       -5.6059999999999945        4.0926666666667018     
 O    -4.2084444444444671       -3.2559999999999931        3.5926666666667018     
 O    -1.1084444444444728       -3.3059999999999974        3.7226666666666972     
 O    -7.5684444444444523       -5.6359999999999957        3.4426666666666961     
 O   -0.20844444444446708       0.38400000000000745      -0.53733333333329369     
 O    -3.3384444444444625        2.6940000000000026       -5.8973333333333073     
 O    -2.2084444444444671        3.9340000000000046        1.4026666666667040     
 O     1.0415555555555329        5.0940000000000083        2.9726666666666972     
 O   -0.67844444444446594        1.4640000000000057        1.9526666666666870     
 O    -1.4884444444444682        5.1440000000000055       -5.4173333333333176     
 O    -7.0084444444444500       0.13400000000000745       -1.3173333333332948     
 O    -3.4084444444444557        3.1040000000000063       -2.7173333333333005     
 O    -6.0184444444444694       0.29400000000000404        2.3626666666666836     
 O    -4.5484444444444705        1.3140000000000072      -0.56733333333329483     
 O    0.42155555555552837        5.2840000000000060       -3.2773333333333028     
 O     2.2615555555555318       0.99400000000000688       -5.7073333333333096     
 O    -6.0084444444444500        1.6040000000000063       -5.6273333333332971     
 O    0.94155555555553860        3.0940000000000083       -1.5273333333333028     
 O     1.6215555555555454        2.6640000000000015        1.0826666666666824     
 O     2.0915555555555443        1.1640000000000015       -3.0673333333332948     
 O    -1.9084444444444557        1.3840000000000074       -4.2173333333333005     
 O   -0.21844444444445799        1.4540000000000077       -6.5273333333333028     
 O     1.4015555555555466        5.3140000000000072        5.5926666666667018     
 O    -2.2484444444444591        4.9940000000000069        4.0626666666667006     
 O     3.7715555555555227       -1.1659999999999968       0.37266666666670289     
 O     4.9615555555555488       -1.5259999999999962       -2.9273333333333085     
 O     3.1115555555555261       -3.7359999999999971       -2.0273333333333028     
 O     3.3515555555555352       -1.3659999999999926       -6.0773333333333142     
 O     4.9915555555555500       -3.7359999999999971        2.1026666666666927     
 O     3.7715555555555227       -1.4359999999999928        3.1726666666666858     
 O     2.7415555555555500       -3.4159999999999968        4.4526666666666870     
 O     5.6415555555555272        1.7540000000000049        2.6726666666666858     
 O     7.5115555555555318      -0.25599999999999312        2.0626666666667006     
 O     5.5415555555555329        1.3740000000000023       -3.0273333333333028     
 O     5.4415555555555386      -0.40599999999999170        4.9926666666667074     
 O     3.2215555555555397        2.6940000000000026        3.6126666666666836     
 O     3.1915555555555386       0.90400000000000347        6.4626666666667063     
          25
  t = 18  ps;  V = 25  V0
 O    -2.2684000000000708       -4.0507999999999953       -6.4875999999999863     
 O    -3.3584000000000742       -4.3207999999999984       -4.0875999999999806     
 O    -3.9184000000000765       -1.7607999999999961       -3.2275999999999669     
 O    -2.6684000000000765        2.9492000000000047       0.28240000000002397     
 O    -4.3884000000000754      -0.68079999999999785      -0.73759999999998627     
 O    -3.9884000000000697        4.8892000000000024       -1.3275999999999897     
 O    -2.7684000000000708       0.94920000000000471       -4.2175999999999760     
 O    -2.0884000000000640       0.51919999999999789       -1.6075999999999908     
 O    -1.6184000000000651      -0.98080000000000211       -5.7575999999999681     
 O    -2.3084000000000628        3.1692000000000036        2.9024000000000285     
 O    -3.6384000000000754       0.76919999999999789        4.3324000000000353     
 O    -4.4584000000000685      -0.16080000000000183        1.8424000000000262     
 O     6.1599999999913280E-002  -3.3108000000000004       -2.3175999999999704     
 O     2.6615999999999360       -4.1107999999999976       -2.4275999999999840     
 O     1.9315999999999178      -0.39079999999999870       -1.7599999999987403E-002
 O     3.8015999999999224       -2.4007999999999967      -0.62759999999997262     
 O    0.65159999999991669        2.2991999999999990      -0.80759999999997945     
 O     4.7415999999999201        4.3892000000000024        3.2924000000000149     
 O     4.9015999999999167       -1.6807999999999979        1.7624000000000137     
 O     1.7315999999999292       -2.5507999999999953        2.3024000000000342     
 O     4.0315999999999406      -0.34080000000000155        3.8724000000000274     
 O     6.9115999999999360        2.8192000000000021        3.8424000000000262     
 O     3.4915999999999201        2.0992000000000033        2.5024000000000228     
 O   -0.48840000000006967       0.54919999999999902       0.92240000000001032     
 O     3.0415999999999315        1.3391999999999982        5.7924000000000149     
          48
  t = 20  ps;  V = 48  V0
 O    -7.2064583333333303       -1.1110416666666652       -2.4252083333333303     
 O    -3.1564583333333474       -2.7410416666666677       -2.3352083333333269     
 O   -0.48645833333333144       -3.8510416666666671       -2.5352083333333155     
 O    -9.7864583333333428       -2.2510416666666657       -3.9352083333333212     
 O    -2.5764583333333348       -1.8310416666666640       -4.6452083333333292     
 O    -7.1364583333333371       -2.9110416666666623       0.34479166666667993     
 O    -4.0364583333333428       -2.9610416666666666       0.47479166666667538     
 O    -3.1364583333333371       0.72895833333333826       -3.7852083333333155     
 O    -5.1364583333333371        4.2789583333333354       -1.8452083333333178     
 O    -1.8864583333333371        5.4389583333333391      -0.27520833333332462     
 O    -3.6064583333333360        1.8089583333333366       -1.2952083333333348     
 O    -5.5664583333333439        5.4889583333333363       -4.2552083333333144     
 O    -9.9364583333333201       0.47895833333333826       -4.5652083333333167     
 O    -7.6964583333333394        3.3889583333333348       -1.8052083333333258     
 O    -7.4764583333333405        1.6589583333333380       -3.8152083333333167     
 O    -1.9864583333333314        3.4389583333333391       -4.7752083333333246     
 O    -1.3064583333333246        3.0089583333333323       -2.1652083333333394     
 O    -1.5264583333333235        5.6589583333333380        2.3447916666666799     
 O    -5.1764583333333292        5.3389583333333377       0.81479166666667879     
 O    -3.6764583333333292        2.3289583333333326        1.2847916666666777     
 O    -1.8164583333333439       0.93895833333333911        5.2647916666666674     
 O    -5.5564583333333246       0.10895833333333371        1.7147916666666845     
 O     5.7435416666666583       -1.1710416666666674       -4.1952083333333121     
 O    0.84354166666665265      -0.82104166666666600       -2.8752083333333189     
 O     2.0635416666666799       -3.3910416666666663       -1.1452083333333292     
 O     6.4235416666666652       -2.4110416666666623       -1.4252083333333303     
 O    0.84354166666665265       -1.0910416666666620       -7.5208333333335986E-002
 O     3.4435416666666754       -1.6210416666666632       -2.9852083333333326     
 O     1.8535416666666720       -1.9010416666666643        4.8647916666666617     
 O     1.8435416666666526       -4.6910416666666634        5.4147916666666731     
 O   -0.18645833333332007       -3.0710416666666660        1.2047916666666652     
 O     9.6235416666666538       -4.4710416666666646        4.8047916666666879     
 O     4.1835416666666561       -1.6010416666666671        3.2647916666666674     
 O     8.9435416666666754       -2.0510416666666629        9.0747916666666697     
 O     4.4235416666666652       -5.1810416666666654        1.7747916666666868     
 O     6.2635416666666686       -2.8710416666666632        1.5747916666666697     
 O     2.0935416666666526       -5.5510416666666629        2.9347916666666833     
 O     7.6635416666666742       -3.1710416666666674        6.9047916666666822     
 O     8.2935416666666697       -2.5710416666666660        3.4047916666666822     
 O    0.67354166666666515        6.9589583333333351       -2.6152083333333280     
 O     2.7135416666666572        2.0989583333333357      -0.57520833333333599     
 O     7.3535416666666720        2.2289583333333383       -1.0952083333333178     
 O     4.5835416666666617        8.8958333333337691E-002  -1.1852083333333212     
 O     1.4335416666666561        4.7889583333333334       -1.3652083333333280     
 O     5.6835416666666561       0.80895833333333655        1.2047916666666652     
 O     2.5135416666666686       -6.1041666666660888E-002   1.7447916666666856     
 O    0.29354166666666970        3.0389583333333334       0.36479166666666174     
 O    0.26354166666666856        1.2489583333333343        3.2147916666666845     
          45
  t = 22  ps;  V = 45  V0
 O    -4.9982222222222390       -1.9506666666666703       -3.9364444444444473     
 O    -3.0782222222222515       -1.4806666666666715        4.3335555555555629     
 O    -5.5582222222222413       0.60933333333333195       -3.0764444444444337     
 O    -7.5582222222222413        4.1593333333333291       -1.1364444444444359     
 O    -6.0282222222222401        1.6893333333333302      -0.58644444444445298     
 O    -4.4082222222222356        3.3193333333333328       -4.0664444444444428     
 O    -3.7282222222222288        2.8893333333333260       -1.4564444444444575     
 O    -3.2582222222222299        1.3893333333333260       -5.6064444444444348     
 O    -7.5982222222222333        5.2193333333333314        1.5235555555555607     
 O    -6.0982222222222333        2.2093333333333263        1.9935555555555595     
 O    -8.4682222222222379        7.8493333333333268        1.1635555555555470     
 O    -7.9782222222222288       -1.0666666666672597E-002   2.4235555555555663     
 O     3.3217777777777542       -1.2906666666666737       -3.4864444444444302     
 O    -1.5782222222222515      -0.94066666666667231       -2.1664444444444371     
 O     7.7617777777777519       -5.6806666666666672       -4.4764444444444393     
 O   -0.35822222222222422       -3.5106666666666726      -0.43644444444444730     
 O     4.0017777777777610       -2.5306666666666686      -0.71644444444444844     
 O    -1.5782222222222515       -1.2106666666666683       0.63355555555554588     
 O     5.4217777777777485       -6.4206666666666692       -3.6564444444444462     
 O     1.0217777777777712       -1.7406666666666695       -2.2764444444444507     
 O     3.8417777777777644       -5.2406666666666695       -1.6364444444444359     
 O   -0.56822222222223218       -2.0206666666666706        5.5735555555555436     
 O     3.2517777777777610       -5.5006666666666675        8.0035555555555504     
 O     7.2017777777777496       -4.5906666666666709        5.5135555555555698     
 O     1.7617777777777519       -1.7206666666666734        3.9735555555555493     
 O     2.0017777777777610       -5.3006666666666717        2.4835555555555686     
 O     3.8417777777777644       -2.9906666666666695        2.2835555555555516     
 O     3.0217777777777712       -4.2806666666666686        5.6535555555555561     
 O     4.8217777777777542       -5.8506666666666689        3.7535555555555504     
 O     5.8717777777777656       -2.6906666666666723        4.1135555555555641     
 O    0.29177777777775304        1.9793333333333294       0.13355555555554588     
 O   -0.85822222222222422        2.3193333333333328       -2.8964444444444553     
 O     4.9317777777777678        2.1093333333333320      -0.38644444444443593     
 O    -2.0982222222222333        5.0293333333333266       -4.0164444444444314     
 O     7.2517777777777610       0.51933333333332854      -0.17644444444445639     
 O     2.1617777777777576       -3.0666666666668618E-002 -0.47644444444443934     
 O    -2.4782222222222288        4.9093333333333291       -6.7364444444444302     
 O   -0.98822222222224809        4.6693333333333271      -0.65644444444444616     
 O     3.8417777777777644        1.4993333333333325       -2.9864444444444302     
 O     4.2817777777777621        5.1193333333333300      -0.79644444444443252     
 O    0.29177777777775304        4.9393333333333302       -5.0764444444444337     
 O     3.2617777777777519       0.68933333333333024        1.9135555555555470     
 O     9.1777777777764413E-002 -0.18066666666666720        2.4535555555555675     
 O    -2.1282222222222344        2.9193333333333271        1.0735555555555436     
 O    -2.1582222222222356        1.1293333333333280        3.9235555555555663     
          61
  t = 24  ps;  V = 61  V0
 O    -4.0195081967212900       -2.5668852459016378       -7.3893442622950829     
 O    -5.1095081967212934       -2.8368852459016409       -4.9893442622950772     
 O    -3.1895081967213059       -2.3668852459016421        3.2806557377049330     
 O    -5.6695081967212957      -0.27688524590163865       -4.1293442622950636     
 O    -7.6695081967212957        3.2731147540983585       -2.1893442622950658     
 O    -4.4195081967212957        4.4331147540983622      -0.61934426229507267     
 O    -6.1395081967212946       0.80311475409835964       -1.6393442622950829     
 O    -8.0995081967213025        4.4831147540983594       -4.5993442622950624     
 O    -5.7395081967212889        6.3731147540983599       -2.2293442622950863     
 O    -4.5195081967212900        2.4331147540983622       -5.1193442622950727     
 O    -7.2095081967212877        7.1431147540983559       -4.9493442622950852     
 O    -3.8395081967212832        2.0031147540983554       -2.5093442622950874     
 O    -3.3695081967212843       0.50311475409835538       -6.6593442622950647     
 O    -7.7095081967212877        4.3331147540983608       0.47065573770493074     
 O    -6.2095081967212877        1.3231147540983557       0.94065573770492961     
 O    -8.0895081967212832      -0.89688524590164320        1.3706557377049364     
 O     8.2804918032787214       -6.6268852459016401       -2.0293442622950693     
 O     3.2104918032786998       -2.1768852459016443       -4.5393442622950602     
 O    -1.6895081967213059       -1.8268852459016429       -3.2193442622950670     
 O   -0.46950819672127864       -4.3968852459016432       -1.4893442622950772     
 O    -1.6895081967213059       -2.0968852459016389      -0.41934426229508404     
 O    0.91049180327871682       -2.6268852459016401       -3.3293442622950806     
 O   -0.77950819672128091       -6.8968852459016396      -0.48934426229507721     
 O   -0.67950819672128659       -2.9068852459016412        4.5206557377049137     
 O   -0.68950819672130592       -5.6968852459016404        5.0706557377049251     
 O     8.1204918032786964       -2.2768852459016387        2.0606557377049342     
 O     1.6504918032786975       -2.6068852459016441        2.9206557377049194     
 O     1.8904918032787066       -6.1868852459016423        1.4306557377049387     
 O     3.7304918032787100       -3.8768852459016401        1.2306557377049216     
 O     8.9504918032787089       -3.9168852459016392        6.5573770493188022E-004
 O     2.9104918032787168       -5.1668852459016392        4.6006557377049262     
 O   -0.43950819672130592       -6.5568852459016398        2.5906557377049353     
 O     8.8404918032786952       -6.6868852459016423       0.88065573770492733     
 O     5.6004918032787145       -6.2968852459016418      -0.14934426229507380     
 O     4.7104918032786998       -6.7368852459016395        2.7006557377049205     
 O     5.7604918032787111       -3.5768852459016429        3.0606557377049342     
 O    0.18049180327869863        1.0931147540983588      -0.91934426229508404     
 O   -0.96950819672127864        1.4331147540983622       -3.9493442622950852     
 O     4.8204918032787134        1.2231147540983613       -1.4393442622950658     
 O    -2.2095081967212877        4.1431147540983559       -5.0693442622950613     
 O     2.0504918032787032      -0.91688524590163922       -1.5293442622950693     
 O     8.0491803278704310E-002  0.71311475409835623       -6.6193442622950727     
 O    -1.0995081967213025        3.7831147540983565       -1.7093442622950761     
 O    0.18049180327869863        4.0531147540983596       -6.1293442622950636     
 O    -2.7995081967212911        2.2631147540983605        6.1606557377049285     
 O     3.0704918032787134        8.2231147540983613       0.92065573770491937     
 O    -1.7695081967212900        5.0131147540983605        5.3206557377049251     
 O     5.1004918032787145       -1.3768852459016401        4.7106557377049398     
 O     2.9904918032787009        5.8731147540983599        2.3906557377049182     
 O     5.6604918032787168        2.0631147540983577        1.6406557377049182     
 O    0.83049180327870431        5.5831147540983608        4.4906557377049126     
 O     3.1504918032786975      -0.19688524590164036       0.86065573770491710     
 O     2.4004918032786975      -0.77688524590163865        4.8106557377049342     
 O    -1.9508196721290005E-002  -1.0668852459016378        1.4006557377049376     
 O     6.3604918032787054       0.94311475409836021        4.4906557377049126     
 O     2.2804918032787214        1.1431147540983559        2.9706557377049307     
 O     4.0604918032786941        9.0831147540983608        3.3706557377049364     
 O     1.7404918032787009        3.5831147540983608        1.6006557377049262     
 O    -2.2395081967212889        2.0331147540983565        2.0655737704913690E-002
 O    -2.2695081967212900       0.24311475409835737        2.8706557377049364     
 O     1.2904918032787123        2.8231147540983557        4.8906557377049182     
          59
  t = 26  ps;  V = 59  V0
 O    -3.1154237288135107       -3.6347457627118658       -7.5628813559322339     
 O    -4.2054237288135141       -3.9047457627118689       -5.1628813559322282     
 O    -4.7654237288135164       -1.3447457627118666       -4.3028813559322145     
 O    -6.7654237288135164        2.2052542372881305       -2.3628813559322168     
 O    -3.5154237288135164        3.3652542372881342      -0.79288135593222364     
 O    -5.2354237288135153      -0.26474576271186834       -1.8128813559322339     
 O    -9.3254237288135187        1.3152542372881300       -2.3228813559322248     
 O    -3.6154237288135107        1.3652542372881342       -5.2928813559322236     
 O    -2.9354237288135039       0.93525423728812740       -2.6828813559322384     
 O    -2.4654237288135050      -0.56474576271187260       -6.8328813559322157     
 O    -3.1554237288135027        3.5852542372881331        1.8271186440677809     
 O    -4.6754237288135130        1.9852542372881317        6.8871186440677832     
 O    -3.8154237288134993        6.7352542372881317        5.6371186440677832     
 O    -6.7054237288135141       -1.4147457627118669        3.7771186440677695     
 O    -10.385423728813521        3.0052542372881277      -0.32288135593222478     
 O    -2.1354237288135209        5.8452542372881311        3.2871186440677889     
 O    -4.8854237288135209        3.9052542372881334        4.2371186440677775     
 O    -4.4854237288135153        1.1852542372881274        3.2571186440677877     
 O    -5.3054237288135084       0.25525423728812768       0.76711864406777863     
 O    -7.1854237288135039       -1.9647457627118712        1.1971186440677855     
 O     4.1145762711864791       -3.2447457627118723       -4.7128813559322111     
 O   -0.78542372881352662       -2.8947457627118709       -3.3928813559322180     
 O    0.43457627118650066       -5.4647457627118712       -1.6628813559322282     
 O     4.7945762711864859       -4.4847457627118672       -1.9428813559322293     
 O   -0.78542372881352662       -3.1647457627118669      -0.59288135593223501     
 O    -1.8154237288134993       -5.1447457627118709       0.68711864406776613     
 O     7.9945762711864745       -6.5447457627118695        4.2871186440677889     
 O     2.5545762711864768       -3.6747457627118720        2.7471186440677684     
 O     7.3145762711864961       -4.1247457627118678        8.5571186440677707     
 O     4.6345762711864893       -4.9447457627118681        1.0571186440677707     
 O     6.0345762711864950       -5.2447457627118723        6.3871186440677832     
 O     6.6645762711864904       -4.6447457627118709        2.8871186440677832     
 O    0.16457627118649043       0.26525423728813280       -9.1428813559322180     
 O     2.2945762711864859        1.4352542372881274       -4.1128813559322168     
 O     1.0845762711864779        2.5254237288130810E-002  -1.0928813559322350     
 O     5.9845762711864836        3.5652542372881300       -4.4528813559322202     
 O    -6.5423728813499338E-002  0.36525423728813422       -4.1228813559322361     
 O     5.7245762711864927       0.15525423728813337       -1.6128813559322168     
 O    -1.3054237288135084        3.0752542372881280       -5.2428813559322123     
 O     2.9545762711864825       -1.9847457627118672       -1.7028813559322202     
 O    0.98457627118648361      -0.35474576271187175       -6.7928813559322236     
 O    -1.6854237288135039        2.9552542372881305       -7.9628813559322111     
 O     5.0745762711864870        3.1652542372881314       -2.0228813559322134     
 O    0.21457627118647338        3.7952542372881339       0.64711864406777408     
 O    -1.8954237288135118        1.1952542372881325        5.9871186440677775     
 O     3.9745762711864927        7.1552542372881334       0.74711864406776840     
 O   -0.86542372881351071        3.9452542372881325        5.1471186440677741     
 O     6.0045762711864938       -2.4447457627118681        4.5371186440677889     
 O     3.8945762711864802        4.8052542372881319        2.2171186440677673     
 O     6.5645762711864961       0.99525423728812967        1.4671186440677673     
 O     4.0545762711864768       -1.2647457627118683       0.68711864406776613     
 O     3.3045762711864768       -1.8447457627118666        4.6371186440677832     
 O    0.88457627118648929       -2.1347457627118658        1.2271186440677866     
 O     3.1845762711865007        7.5254237288127968E-002   2.7971186440677798     
 O    0.98457627118648361       -1.8547457627118717        5.6971186440677855     
 O     6.0645762711864961        3.2352542372881317        2.7671186440677786     
 O     2.6445762711864802        2.5152542372881328        1.4271186440677752     
 O    -1.3354237288135096       0.96525423728812854      -0.15288135593223728     
 O    -1.3654237288135107      -0.82474576271187061        2.6971186440677855     
          80
  t = 28  ps;  V = 80  V0
 O    -5.1069999999999709       -3.6668749999999903       -2.5520000000000493     
 O    -2.4369999999999550       -4.7768749999999898       -2.7520000000000380     
 O    -4.5269999999999584       -2.7568749999999866       -4.8620000000000516     
 O    -5.2669999999999675       -3.3368749999999849        2.8879999999999484     
 O    -4.7069999999999652       -6.1868749999999864       0.62799999999995748     
 O    -5.9869999999999663       -3.8868749999999892       0.25799999999995293     
 O    -5.0869999999999607      -0.19687499999998437       -4.0020000000000380     
 O    -8.2169999999999561        2.1131250000000108       -9.3620000000000516     
 O    -7.0869999999999607        3.3531250000000128       -2.0620000000000402     
 O    -3.8369999999999607        4.5131250000000165      -0.49200000000004707     
 O    -5.5569999999999595       0.88312500000001393       -1.5120000000000573     
 O    -7.5169999999999675        4.5631250000000136       -4.4720000000000368     
 O    -6.3669999999999618        4.5631250000000136       -8.8820000000000618     
 O    -8.2869999999999493        2.5231250000000145       -6.1820000000000448     
 O    -2.6169999999999618       0.41312500000001506       -9.1720000000000539     
 O    -3.9369999999999550        2.5131250000000165       -4.9920000000000471     
 O    -3.2569999999999482        2.0831250000000097       -2.3820000000000618     
 O    -2.7869999999999493       0.58312500000000966       -6.5320000000000391     
 O    -6.7869999999999493       0.80312500000001563       -7.6820000000000448     
 O    -3.4769999999999470        4.7331250000000153        2.1279999999999575     
 O    -7.0269999999999584      -0.26687499999998465        4.0779999999999461     
 O    -7.1269999999999527        4.4131250000000151       0.59799999999995634     
 O    -5.2069999999999652        5.0531250000000156        4.5379999999999541     
 O    -4.8069999999999595        2.3331250000000097        3.5579999999999643     
 O    -5.6269999999999527        1.4031250000000099        1.0679999999999552     
 O    -7.5069999999999482      -0.81687499999998892        1.4979999999999620     
 O    -1.1069999999999709       -1.7468749999999886       -3.0920000000000414     
 O     8.3000000000055252E-002  -2.1068749999999881       -6.3920000000000528     
 O    -1.7669999999999675       -4.3168749999999889       -5.4920000000000471     
 O     7.3930000000000291       -4.2268749999999855       -1.8020000000000493     
 O    0.11300000000005639       -4.3168749999999889       -1.3620000000000516     
 O    -1.1069999999999709       -2.0168749999999847      -0.29200000000005844     
 O     1.4930000000000518       -2.5468749999999858       -3.2020000000000550     
 O   -0.19699999999994589       -6.8168749999999854      -0.36200000000005161     
 O   -0.10699999999997090       -5.6168749999999861        5.1979999999999507     
 O    -2.1369999999999436       -3.9968749999999886       0.98799999999994270     
 O     2.2330000000000325       -2.5268749999999898        3.0479999999999450     
 O     6.9930000000000518       -2.9768749999999855        8.8579999999999472     
 O     2.4730000000000416       -6.1068749999999881        1.5579999999999643     
 O    -2.3269999999999698       -6.6968749999999879        1.8179999999999552     
 O     4.3130000000000450       -3.7968749999999858        1.3579999999999472     
 O     9.5330000000000439       -3.8368749999999849       0.12799999999995748     
 O     3.4930000000000518       -5.0868749999999849        4.7279999999999518     
 O    0.14300000000002910       -6.4768749999999855        2.7179999999999609     
 O     9.4230000000000302       -6.6068749999999881        1.0079999999999529     
 O     6.1830000000000496       -6.2168749999999875       -2.2000000000048203E-002
 O     5.7130000000000507       -4.0968749999999901        6.6879999999999598     
 O     5.2930000000000348       -6.6568749999999852        2.8279999999999461     
 O     6.3430000000000462       -3.4968749999999886        3.1879999999999598     
 O    0.76300000000003365        1.1731250000000131      -0.79200000000005844     
 O   -0.38699999999994361        1.5131250000000165       -3.8220000000000596     
 O     5.4030000000000484        1.3031250000000156       -1.3120000000000402     
 O    -1.6269999999999527        4.2231250000000102       -4.9420000000000357     
 O     7.7230000000000416      -0.28687499999998778       -1.1020000000000607     
 O     2.6330000000000382      -0.83687499999998494       -1.4020000000000437     
 O    0.66300000000003934       0.79312500000001052       -6.4920000000000471     
 O     1.0930000000000462        7.6431250000000119      -0.76200000000005730     
 O    -2.0069999999999482        4.1031250000000128       -7.6620000000000346     
 O   -0.51699999999996749        3.8631250000000108       -1.5820000000000505     
 O   -0.10699999999997090        4.9431250000000162       0.94799999999995066     
 O     3.6530000000000484        8.3031250000000156        1.0479999999999450     
 O    -1.1869999999999550        5.0931250000000148        5.4479999999999507     
 O     5.6830000000000496       -1.2968749999999858        4.8379999999999654     
 O     3.5730000000000359        5.9531250000000142        2.5179999999999438     
 O     6.2430000000000518        2.1431250000000119        1.7679999999999438     
 O    0.80300000000005411        8.0931250000000148        2.2379999999999427     
 O     1.4130000000000393        5.6631250000000151        4.6179999999999382     
 O     3.7330000000000325      -0.11687499999998607       0.98799999999994270     
 O     2.9830000000000325      -0.69687499999998437        4.9379999999999598     
 O    0.56300000000004502      -0.98687499999998352        1.5279999999999632     
 O     6.9430000000000405        1.0231250000000145        4.6179999999999382     
 O     2.8630000000000564        1.2231250000000102        3.0979999999999563     
 O     9.6830000000000496        3.9131250000000151        2.5679999999999552     
 O    0.66300000000003934      -0.70687499999998948        5.9979999999999620     
 O     5.7430000000000518        4.3831250000000139        3.0679999999999552     
 O     2.3230000000000359        3.6631250000000151        1.7279999999999518     
 O    -1.6569999999999538        2.1131250000000108       0.14799999999993929     
 O    -1.6869999999999550       0.32312500000001165        2.9979999999999620     
 O     9.8430000000000462        1.9131250000000151        4.3079999999999643     
 O     1.8730000000000473        2.9031250000000099        5.0179999999999438     
          70
  t = 30  ps;  V = 70  V0
 O    -6.1094285714285377       -4.1282857142857168       -6.1982857142857029     
 O    -9.4394285714285218       -5.7682857142857173       -2.6882857142857119     
 O    -8.4394285714285218       -3.6782857142857210       -4.5282857142857154     
 O    -4.7894285714285445       -2.8882857142857219       -3.3382857142857176     
 O    -4.3294285714285365       -8.1882857142857226       -8.7982857142857256     
 O    -7.9894285714285331       -4.7282857142857182       -8.1682857142857301     
 O    -2.1194285714285286       -3.9982857142857213       -3.5382857142857063     
 O    -3.1194285714285286       -1.7082857142857151       -8.0482857142857256     
 O    -4.2094285714285320       -1.9782857142857182       -5.6482857142857199     
 O    -4.5694285714285172       -6.2582857142857229       -6.6982857142857029     
 O    -3.6594285714285206       -4.3082857142857165       -8.5482857142857256     
 O    -2.2894285714285445       -1.5082857142857193        2.6217142857142903     
 O    -5.6694285714285400       -3.1082857142857208      -0.52828571428571536     
 O    -4.7694285714285343       0.58171428571428407       -4.7882857142857063     
 O    -5.2394285714285331        1.6617142857142824       -2.2982857142857256     
 O    -3.1594285714285206        5.5117142857142838        1.3417142857142892     
 O    -6.1294285714285195        6.7917142857142849        6.3117142857142881     
 O    -2.1394285714285388        7.7717142857142818        2.8017142857142971     
 O    -4.8894285714285388        5.8317142857142841        3.7517142857142858     
 O    -4.4894285714285331        3.1117142857142781        2.7717142857142960     
 O    -5.3094285714285263        2.1817142857142784       0.28171428571428692     
 O    -10.029428571428525        12.771714285714282        7.5217142857142960     
 O    -7.9094285714285206        8.7117142857142795        5.7517142857142858     
 O    -10.319428571428517        10.421714285714280        5.9917142857142949     
 O     4.7705714285714578       -7.5682857142857181       -1.5582857142857165     
 O   -0.78942857142854450      -0.96828571428572019       -3.8782857142857097     
 O     10.180571428571483       -3.6782857142857210       -4.5282857142857154     
 O     2.5205714285714578       -6.5182857142857173       -2.3182857142857074     
 O     7.7105714285714555       -8.0182857142857138       -2.3982857142857199     
 O     7.7105714285714555       -3.4482857142857171       -2.5882857142857176     
 O    0.43057142857148278       -3.5382857142857205       -2.1482857142857199     
 O     4.7905714285714680       -2.5582857142857165       -2.4282857142857210     
 O   -0.78942857142854450       -1.2382857142857162       -1.0782857142857267     
 O     1.8105714285714782       -1.7682857142857173       -3.9882857142857233     
 O    0.12057142857148051       -6.0382857142857169       -1.1482857142857199     
 O    0.21057142857145550       -4.8382857142857176        4.4117142857142824     
 O    -1.8194285714285172       -3.2182857142857202       0.20171428571427441     
 O     2.5505714285714589       -1.7482857142857213        2.2617142857142767     
 O     2.7905714285714680       -5.3282857142857196       0.77171428571429601     
 O    -2.0094285714285434       -5.9182857142857195        1.0317142857142869     
 O     4.6305714285714714       -3.0182857142857173       0.57171428571427896     
 O     3.8105714285714782       -4.3082857142857165        3.9417142857142835     
 O    0.46057142857145550       -5.6982857142857171        1.9317142857142926     
 O     6.5005714285714760       -5.4382857142857191      -0.80828571428571649     
 O     5.6105714285714612       -5.8782857142857168        2.0417142857142778     
 O     1.0805714285714600        1.9517142857142815       -1.5782857142857267     
 O     5.7205714285714748        2.0817142857142841       -2.0982857142857085     
 O     8.0405714285714680       0.49171428571428066       -1.8882857142857290     
 O     2.9505714285714646       -5.8285714285716494E-002  -2.1882857142857119     
 O   -0.19942857142854109        4.6417142857142792       -2.3682857142857188     
 O    0.21057142857145550        5.7217142857142846       0.16171428571428237     
 O    -1.8994285714285297        3.1217142857142832        5.5017142857142858     
 O   -0.86942857142852858        5.8717142857142832        4.6617142857142824     
 O     6.0005714285714760      -0.51828571428571735        4.0517142857142971     
 O     8.3205714285714691        6.4517142857142815        3.3217142857142790     
 O     6.5605714285714782        2.9217142857142804       0.98171428571427555     
 O     1.7305714285714657        6.4417142857142835        3.8317142857142699     
 O     4.0505714285714589       0.66171428571428237       0.20171428571427441     
 O     3.3005714285714589        8.1714285714284074E-002   4.1517142857142915     
 O    0.88057142857147142      -0.20828571428571507       0.74171428571429487     
 O     7.2605714285714669        1.8017142857142829        3.8317142857142699     
 O     6.5705714285714691        3.9817142857142827        5.4517142857142744     
 O     3.1805714285714828        2.0017142857142787        2.3117142857142881     
 O     6.0605714285714782        5.1617142857142824        2.2817142857142869     
 O     2.6405714285714623        4.4417142857142835       0.94171428571428351     
 O    0.54057142857146800        2.7017142857142815        6.2317142857142755     
 O    -1.3394285714285274        2.8917142857142792      -0.63828571428572900     
 O    -1.3694285714285286        1.1017142857142801        2.2117142857142937     
 O     2.1905714285714737        3.6817142857142784        4.2317142857142755     
 O    -1.6994285714285411        10.211714285714272        2.0317142857142869     
          43
  t = 32  ps;  V = 43  V0
 O    -4.0474418604651135       -1.8165116279069764       0.80116279069764573     
 O    -5.2774418604651032        4.9834883720930279       -3.0988372093023600     
 O    -6.5974418604650964        6.9234883720930256       -4.7088372093023736     
 O    -5.1874418604650998        8.4834883720930279       -2.8688372093023702     
 O    -4.6974418604650907        2.5534883720930210       -4.9888372093023747     
 O    -4.9174418604650896        5.2034883720930267      -0.47883720930235540     
 O    -3.8974418604651078        7.4634883720930247       0.98116279069765255     
 O    -2.5474418604651135       -1.2765116279069773       -5.6988372093023543     
 O    -1.3274418604650862       -3.8465116279069775       -3.9688372093023645     
 O    -2.5474418604651135       -1.5465116279069733       -2.8988372093023713     
 O   -0.49744186046510208       -5.1365116279069767        7.8211627906976275     
 O    -1.5374418604650941       -2.3565116279069755        2.0411627906976264     
 O    -3.5774418604650862       -3.5265116279069773       -1.6188372093023702     
 O     6.2325581395348877       -4.9265116279069758        1.9811627906976526     
 O   -0.33744186046510549       -1.4765116279069730        5.7411627906976435     
 O     7.2625581395348888       -1.7265116279069730      -0.41883720930235313     
 O    0.79255813953488996       -2.0565116279069784       0.44116279069763209     
 O     1.0325581395348991       -5.6365116279069767       -1.0488372093023486     
 O     1.1925581395348956       -3.8065116279069784        6.3111627906976366     
 O     2.8725581395349025       -3.3265116279069744       -1.2488372093023656     
 O     2.0525581395349093       -4.6165116279069736        2.1211627906976389     
 O    -1.2974418604651135       -6.0065116279069741       0.11116279069764801     
 O     4.7425581395349070       -5.7465116279069761       -2.6288372093023611     
 O     4.2725581395349082       -3.6265116279069787        4.0811627906976469     
 O     3.8525581395348922       -6.1865116279069738       0.22116279069763323     
 O     4.9025581395349036       -3.0265116279069773       0.58116279069764687     
 O   -0.67744186046510890        1.6434883720930245       -3.3988372093023713     
 O    -1.9574418604651100        4.3334883720930222       -4.1888372093023634     
 O    -1.5474418604651135        5.4134883720930276       -1.6588372093023622     
 O    -2.6274418604650975        5.5634883720930262        2.8411627906976378     
 O     4.2425581395349070      -0.82651162790697441        2.2311627906976526     
 O     4.8025581395349093        2.6134883720930233      -0.83883720930236905     
 O     2.2925581395348900       0.35348837209302530       -1.6188372093023702     
 O     1.5425581395348900      -0.22651162790697299        2.3311627906976469     
 O   -0.87744186046509753      -0.51651162790697214       -1.0788372093023497     
 O     5.5025581395348979        1.4934883720930259        2.0111627906976253     
 O     1.4225581395349138        1.6934883720930216       0.49116279069764346     
 O   -0.77744186046510322      -0.23651162790697811        3.3911627906976491     
 O     4.3025581395349093        4.8534883720930253       0.46116279069764232     
 O    0.88255813953489337        4.1334883720930264      -0.87883720930236109     
 O    -1.2174418604651009        2.3934883720930245        4.4111627906976310     
 O    -3.0974418604650964        2.5834883720930222       -2.4588372093023736     
 O    -3.1274418604650975       0.79348837209302303       0.39116279069764914     
          36
  t = 34  ps;  V = 36  V0
 O    -3.5130555555555247       -1.2544444444444451       0.70027777777775668     
 O    -6.1730555555555213       -2.3044444444444423       0.18027777777774645     
 O    -8.0530555555555168       -3.1944444444444429        1.8802777777777635     
 O    -4.7430555555555145        5.5455555555555591       -3.1997222222222490     
 O    -4.1630555555555020        3.1155555555555523       -5.0897222222222638     
 O    -4.3830555555555009        5.7655555555555580      -0.57972222222224445     
 O    -2.0130555555555247      -0.71444444444444599       -5.7997222222222433     
 O    -2.0130555555555247      -0.98444444444444201       -2.9997222222222604     
 O    -1.0030555555555054       -1.7944444444444443        1.9402777777777374     
 O    -1.0130555555555247       -4.5844444444444434        2.4902777777777487     
 O    -3.0430555555554974       -2.9644444444444460       -1.7197222222222592     
 O     2.8169444444444878       -5.2744444444444412        4.3702777777777442     
 O    0.19694444444448322      -0.91444444444444173        5.6402777777777544     
 O     1.3269444444444787       -1.4944444444444471       0.34027777777774304     
 O     4.7169444444444935       -4.9044444444444437        6.3502777777777624     
 O     1.7269444444444844       -3.2444444444444471        6.2102777777777476     
 O     3.4069444444444912       -2.7644444444444431       -1.3497222222222547     
 O     2.5869444444444980       -4.0544444444444423        2.0202777777777499     
 O   -0.76305555555552473       -5.4444444444444429        1.0277777777758956E-002
 O     4.8069444444444969       -3.0644444444444474        3.9802777777777578     
 O     4.3869444444444810       -5.6244444444444426       0.12027777777774418     
 O   -0.14305555555552019        2.2055555555555557       -3.4997222222222604     
 O     4.4969444444444946        2.3355555555555583       -4.0197222222222422     
 O     6.8169444444444878       0.74555555555555486       -3.8097222222222626     
 O    -1.4230555555555213        4.8955555555555534       -4.2897222222222524     
 O    -1.0130555555555247        5.9755555555555588       -1.7597222222222513     
 O     2.6669444444444821        6.9855555555555569      -0.18972222222225810     
 O     2.8269444444444787       0.91555555555555657       -1.7197222222222592     
 O     2.0769444444444787       0.33555555555555827        2.2302777777777578     
 O   -0.34305555555550882        4.5555555555559124E-002  -1.1797222222222388     
 O     1.9569444444445026        2.2555555555555529       0.39027777777775441     
 O   -0.24305555555551450       0.32555555555555316        3.2902777777777601     
 O     1.4169444444444821        4.6955555555555577      -0.97972222222225014     
 O    -2.5630555555555077        3.1455555555555534       -2.5597222222222626     
 O    -2.5930555555555088        1.3555555555555543       0.29027777777776009     
 O    0.96694444444449346        3.9355555555555526        2.3102777777777419     
          29
  t = 36  ps;  V = 29  V0
 O    -5.6106896551724219       -3.4882758620689600       -4.1372413793103817     
 O    -2.6206896551724412       -1.0682758620689583       -5.9872413793103760     
 O    -3.7106896551724304       -1.3382758620689543       -3.5872413793103703     
 O    -4.2706896551724327        1.2217241379310479       -2.7272413793103851     
 O    -4.7406896551724316        2.3017241379310462      -0.23724137931037603     
 O    -3.1206896551724270        3.9317241379310417       -3.7172413793103658     
 O    -2.4406896551724202        3.5017241379310491       -1.1072413793103806     
 O    -4.8106896551724248        2.8217241379310423        2.3427586206896365     
 O    -6.6906896551724344       0.60172413793104340        2.7727586206896149     
 O     4.6093103448275770      -0.67827586206895774       -3.1372413793103817     
 O   -0.29068965517242873      -0.32827586206896342       -1.8172413793103601     
 O    0.92931034482755592       -2.8982758620689566       -8.7241379310370348E-002
 O   -0.29068965517242873      -0.59827586206895944       0.98275862068962283     
 O     2.3093103448275798       -1.1282758620689606       -1.9272413793103738     
 O    0.61931034482756786       -5.3982758620689566       0.91275862068962965     
 O     4.5893103448275809       -2.8682758620689555       -4.6872413793103647     
 O    0.71931034482757639       -1.4082758620689617        5.9227586206896206     
 O    -1.3206896551724299       -2.5782758620689634        2.2627586206896240     
 O     3.0493103448275747       -1.1082758620689503        4.3227586206896262     
 O     3.2893103448275554       -4.6882758620689629        2.8327586206896171     
 O     5.1293103448275588       -2.3782758620689606        2.6327586206896285     
 O     1.5793103448275900        2.5917241379310383       0.48275862068962283     
 O     3.4493103448275662       0.58172413793104738      -0.12724137931036239     
 O    0.29931034482757468        5.2817241379310502      -0.30724137931036921     
 O     5.1293103448275588        2.1117241379310485       -2.6372413793103817     
 O     4.5493103448275605        1.3017241379310462        2.2627586206896240     
 O     1.3793103448275730       0.43172413793104170        2.8027586206896160     
 O   -0.84068965517242589        3.5317241379310502        1.4227586206896206     
 O   -0.87068965517242702        1.7417241379310440        4.2727586206896149     
          20
  t = 38  ps;  V = 20  V0
 O    -5.7605000000000057        2.1154999999999973        4.2454999999999927     
 O    -2.9705000000000030       -1.6345000000000027       -2.3845000000000027     
 O    -5.3605000000000036      -0.30449999999999022        3.1454999999999984     
 O    -6.9905000000000044       -2.3344999999999914        1.4855000000000018     
 O    -6.5205000000000055       -3.8545000000000016      -0.91450000000000387     
 O    -4.9105000000000043       -1.3545000000000016      -0.49450000000001637     
 O    0.95949999999999491      -0.62449999999998340        4.1354999999999791     
 O    -4.0500000000005087E-002   1.6655000000000086      -0.37450000000001182     
 O   -0.58050000000000423      -0.93449999999998568      -0.87450000000001182     
 O    -4.8905000000000030        6.6754999999999995       0.70550000000000068     
 O    -6.0305000000000053        4.8855000000000075        2.8555000000000064     
 O    -3.3905000000000047        4.9555000000000007      -0.79449999999999932     
 O     4.3394999999999939       -1.4544999999999959       -1.3045000000000186     
 O     7.1194999999999951       -2.1544999999999845       -4.6545000000000130     
 O     9.0194999999999901       -1.7844999999999800       -2.6744999999999948     
 O     1.6294999999999966      -0.16450000000000387        1.3954999999999984     
 O     4.5294999999999952      -0.70449999999999591        1.3754999999999882     
 O     6.0294999999999987      -0.12449999999998340       -2.8145000000000095     
 O     4.7094999999999949       -2.9244999999999948        2.9855000000000018     
 O     9.1094999999999935        5.5499999999994998E-002  -5.0444999999999993     
          21
  t = 40  ps;  V = 21  V0
 O    -4.2352380952380884        4.8738095238095136        2.7166666666666686     
 O    -5.5552380952380815        6.8138095238095140        1.1066666666666691     
 O    -3.6552380952380759        2.4438095238095143       0.82666666666666799     
 O    -4.1252380952381031        8.3638095238095147      -0.42333333333333201     
 O    -3.8752380952381031        5.0938095238095142        5.3366666666666731     
 O    -3.6552380952380759      -0.23719047619046119       0.82666666666666799     
 O     1.5747619047619139        2.9438095238095148      -0.60333333333333883     
 O    0.36476190476190595        1.5338095238095142        2.4166666666666572     
 O   -0.78523809523809973        1.8738095238095140      -0.61333333333334394     
 O     2.2347619047619105      -0.47619047619048549        1.8066666666666578     
 O    0.36476190476190595        4.4938095238095137       -2.7933333333333366     
 O    -2.0552380952380815        2.4738095238095146        3.3566666666666691     
 O     2.8847619047619162       -9.5271904761904711       -3.9433333333333422     
 O     3.3947619047619071       -4.4171904761904743       -1.2033333333333331     
 O     6.0747619047619139       -7.1371904761904723       -3.6433333333333309     
 O    0.73476190476191050       -7.1771904761904697       -2.3033333333333417     
 O     3.3747619047618969       -6.6071904761904854       -2.7533333333333445     
 O     1.5747619047619139       0.26280952380954303      -0.60333333333333883     
 O   -0.78523809523809973      -0.80719047619044582      -0.61333333333334394     
 O     2.2347619047619105       -3.1571904761904692        1.8066666666666578     
 O     3.9147619047619173       -1.6271904761904534      -0.70333333333333314     
          16
  t = 42  ps;  V = 16  V0
 O     5.8487499999999955       -8.0937500000000000        1.0687500000000014     
 O     1.7987499999999841       -5.2337500000000006       -1.2112499999999997     
 O    0.94874999999997556       -6.3537499999999909       -3.9212500000000077     
 O     3.5587499999999750       -6.9037499999999881       0.23874999999999602     
 O     2.2187500000000000       -3.5937500000000000        1.4887499999999960     
 O     6.3887500000000017       -9.7837499999999977      -0.82125000000000625     
 O    -2.7012500000000017        2.1662500000000051        1.8287499999999923     
 O    -4.6812500000000057        9.1562500000000000       -4.3012500000000031     
 O    -5.1112500000000125        8.0062500000000227      -0.52125000000000199     
 O    0.72874999999997669       0.88625000000000398        4.3287499999999923     
 O     2.0687500000000085      -0.86374999999998181       0.85874999999999346     
 O    -2.9812500000000028        6.3762499999999989      -0.65125000000000455     
 O    -3.8912500000000136        6.3462499999999977       -3.6712500000000077     
 O   -0.36125000000001251       0.27625000000000455        1.7287499999999980     
 O     7.8749999999999432E-002   3.8962500000000091        3.9187499999999957     
 O    -3.9112500000000097        3.7162500000000023      -0.36124999999999829     
